# Supplementary material for: Metabarcoding and targeted barcoding can enhance Norwegian Continental Shelf macrofauna species inventories
Source: PeerJ. 2026 Feb 20;14:e20849. doi: 10.7717/peerj.20849 (PMC12927599; doi:10.7717/peerj.20849)
Supplement: Supplemental Information 1 [file peerj-14-20849-s001.xlsx]

## Sheet: ST1 Station information
Supplementary Table 1. List of stations for the barcoding and metabarcoding parts of the study.
Station	Installation	Depth	Metabarcode	Barcode	WGS84 N	WGS84 E
TRB-01	Troll B	335	Y	Y	60.8535	3.448014
TRB-10	Troll B	335	Y	Y	60.74369	3.474123
TRB-12	Troll B	338	Y	Y	60.74979	3.439522
TRB-64	Troll B	324	Y	Y	60.74749	3.541265
TRBC-01	Troll B/C	347	N	Y	60.79284	3.411622
TRBC-02	Troll B/C	351	N	Y	60.90955	3.413125
TRBC-05	Troll B/C	355	N	Y	60.95382	3.582131
TRC-02	Troll C	350	N	Y	60.92884	3.666759
TRC-08	Troll C	340	N	Y	60.8942	3.676522
FRC-W1	Fram East	358	N	Y	61.04406	3.602725
FRC-W3	Fram East	356	N	Y	61.04119	3.599912
FRC-W5	Fram East	355	N	Y	61.04255	3.593995
FRHN-01	Fram H North	337	N	Y	61.131218	3.548493
FRHN-04	Fram H North	358	N	Y	61.12804	3.548438
FRHN-08	Fram H North	359	N	Y	61.128067	3.541866
FRHN-11	Fram H North	359	N	Y	61.131245	3.541921
HUL-01	Huldra	121	Y	Y	60.85328	2.650853
HUL-02	Huldra	121	Y	Y	60.85135	2.653175
DUV-01	Duva	363	Y	Y	61.40202	4.066076
DUV-04	Duva	363	Y	Y	61.41764	4.069456
DUV-47	Duva	363	Y	Y	61.39756	4.0651
SF-11	Snøhvit F	318	N	Y	71.6091	21.05881
SG-04	Snøhvit G	318	N	Y	71.65513	21.07062
SG-13	Snøhvit G	316	N	Y	71.66484	21.05285
JCC-01	Jacob Castberg CC	347	N	Y	72.39221	20.133
JEB-07-19	Jacob Castberg EB	391	N	Y	72.52059	20.33437
JEC-08-19	Jacob Castberg EC	401	N	Y	72.54263	20.35192
SPI-02	Spissa	331	N	Y	70.68227	18.43662
SPI-09	Spissa	304	N	Y	70.67374	18.44762
SPI-17	Spissa	313	N	Y	70.66592	18.4536
GC-04	Goliat C	374	N	Y	71.27376	22.284
GE-09	Goliat E	323	N	Y	71.24266	22.2351

## Sheet: ST2 Barcoding
Supplementary Table 2. PCR protocols for the barcoding and metabarcoding primers used in the study.
Marker	Primers	Temperature	Time	Cycles		Gene region	primers	Primer seq	Direction	Reference
COI	jgLCO/jgHCO					COI	HCO2198mollusk	TATACTTCTGGATGACCAAAAAATCA	Reverse	Jaksch et al. (2016)
	Initial denaturation	95	180	1		COI	jgLCO1490	TITCIACIAAYCAYAARGAYATTGG	Forward	Geller et al. (2013)
	Denaturation	95	20	35		COI	jgHCO2198	TAIACYTCIGGRTGICCRAARAAYCA	Reverse	Geller et al. (2013)
	Annealing (Tm+ 2 deg)	48	30	35		COI	PolyLCO	GAYTATWTTCAACAAATCATAAAGATATTGG	Forward	Carr et al. (2011)
	Extension	72	30	35		COI	PolyHCO	TAMACTTCWGGGTGACCAAARAATCA	Reverse	Carr et al. (2011)
	Final extension	72	300	1		28S	28S5F	CAAGTACCGTGAGGGAAAGTTG	Forward	Struck et al. (2006)
						28S	P028R4	GTTCACCATCTTGGGGTCCCAAC	Reverse	Passamaneck et al. (2004)
COI	jgLCO/SCHNECKENHCO					18S	F-40	AAGATTAAGCCATGCATG	Forward	Hadziavdic et al. 2014
	Initial denaturation	95	180	1		18S	R-1196	TGTTGAGTCAAATTAAGC	Reverse	Hadziavdic et al. 2014
	Denaturation	95	20	35
	Annealing (Tm+ 2 deg)	48	30	35
	Extension	72	30	35
	Final extension	72	300	1
COI	PolyLCO/HCO
	Initial denaturation	95	180	1
	Denaturation	95	20	5
	Annealing (Tm+ 2 deg)	45	30	5
	Extension	72	30	5
	Denaturation	95	20	35
	Annealing (Tm+ 2 deg)	51	30	35
	Extension	72	30	35
	Final extension	72	300	1
28S	28S5F/PO28R4
	Initial denaturation	95	180	1
	Denaturation	95	20	7
	Annealing (Tm+ 2 deg)	55	30	7
	Extension	72	30	7
	Denaturation	95	20	35
	Annealing (Tm+ 2 deg)	52	30	35
	Extension	72	30	35
	Final extension	72	300	1
18S	F-40/R-1196
	Initial denaturation	95	180	1
	Denaturation	95	20	35
	Annealing (Tm+ 2 deg)	47	30	35
	Extension	72	45	35
	Final extension	72	300	1
Marker	Primers	Temperature	Time	Cycles		Gene region	primers	Primer seq	Direction	Reference
COI	mlCOIintF-XT/jgHCO2198					COI	mlCOIintF-XT	GGWACWRGWTGRACWITITAYCCYCC	Forward	Wangensteen et al. (2018)
	Initial denaturation	95	180	1			jgHCO2198	TAIACYTCIGGRTGICCRAARAAYCA	Reverse	Geller et al. (2013)
	Denaturation	95	30	30		18S V1-V2	SSU_F04mod	GCTTGWCTCAAAGATTAAGCC	Forward	Cordier pers. comm.
	Annealing	45	30	30			SSU_R22	CCTGCTGCCTTCCTTRGA	Reverse	Sinniger et al. (2016)
	Extension	72	30	30
	Final extension	72	300	1
18S	SSU_F04mod/SSU_R22
	Initial denaturation	95	180	1
	Denaturation	95	30	30
	Annealing	57	30	30
	Extension	72	45	30
	Final extension	72	300	1

## Sheet: ST3 Morph PA table
Supplementary Table 3. Presence-absence table of the unique taxa identified through morphological taxonomy from all stations in the dataset.
Taxon	Phylum	Class	Order	Family	Genus	Species	TRB-01-1	TRB-10-1	TRB-12-1	TRB-64	TRBC-01	TRBC-02	TRBC-05	TRC-02-1	TRC-08-1	FRC-W1	FRC-W3-1	FRC-W5	FRHN-01	FRHN-04	FRHN-08	FRHN-11	HUL-01-1	HUL-02-1	DUV-1-(4+5)	DUV-4-1	DUV-7-(4+5)	SPI-02-4	SPI-09	SPI-17-1	SF-11	SG-04-5	SG-13-4	JCC-01-5	JEB-07-19-3	JEC-08-19	GC-04	GE-09	AphiaID_accepted	Authority_accepted
Actaedrilus polyonyx	Annelida	Polychaeta	Terebellida	Acrocirridae	Actaedrilus	polyonyx	1	1	1	1	1	1	1	0	0	1	1	1	0	0	0	0	0	0	1	1	1	0	0	0	0	0	0	0	0	0	0	0	1473437	(Eliason, 1962)
Aglaophamus pulchra	Annelida	Polychaeta	Phyllodocida	Nephtyidae	Aglaophamus	pulcher	0	0	0	0	0	0	0	0	0	0	0	0	0	0	0	0	0	0	1	1	1	1	1	1	0	0	0	0	0	0	0	0	547398	(Rainer, 1991)
Amaeana trilobata	Annelida	Polychaeta	Terebellida	Terebellidae	Amaeana	trilobata	1	1	1	1	1	1	1	0	0	0	0	0	1	1	1	1	0	0	0	0	0	0	0	0	0	0	0	0	0	0	0	1	131471	(Sars, 1863)
Amage auricula	Annelida	Polychaeta	Terebellida	Ampharetidae	Amage	auricula	0	0	0	0	0	0	0	0	0	1	1	1	1	1	1	1	0	0	1	1	1	0	0	0	0	0	0	0	0	0	0	0	129771	Malmgren, 1866
Ampharete lindstroemi	Annelida	Polychaeta	Terebellida	Ampharetidae	Ampharete	lindstroemi	0	0	0	0	0	0	0	0	0	0	0	0	0	0	0	0	0	0	0	0	0	0	0	0	1	0	0	0	0	0	0	0	129781	Malmgren, 1867 sensu Hessle, 1917
Ampharete octocirrata	Annelida	Polychaeta	Terebellida	Ampharetidae	Ampharete	octocirrata	0	0	0	0	0	0	0	1	1	0	0	0	1	1	1	1	1	1	0	0	0	0	0	0	0	0	0	0	0	0	0	0	332932	(Sars, 1835)
Ampharete sp. (lindstroemi group)	Annelida	Polychaeta	Terebellida	Ampharetidae	Ampharete		0	0	0	0	0	0	0	0	0	0	0	0	0	0	0	0	0	0	0	0	0	0	0	0	0	1	1	0	0	0	0	0	129155	Malmgren, 1866
Ampharete undecima?	Annelida	Polychaeta	Terebellida	Ampharetidae	Ampharete	undecima	0	0	0	0	1	1	1	0	0	0	0	0	0	0	0	0	0	0	0	0	0	0	0	0	0	0	0	0	0	0	0	0	827731	Alvestad, Kongsrud & Kongshavn, 2014
Ampharetidae	Annelida	Polychaeta	Terebellida	Ampharetidae			0	0	0	0	0	0	0	0	0	0	0	0	0	0	0	0	0	0	0	0	0	0	0	0	0	1	1	0	0	0	0	1	981	Malmgren, 1866
Amphicteis sp.	Annelida	Polychaeta	Terebellida	Ampharetidae	Amphicteis		0	0	0	0	0	0	0	0	0	0	0	0	0	0	0	0	0	0	1	1	1	1	1	1	1	0	0	0	0	0	0	0	129156	Grube, 1850
Amphitrite cirrata	Annelida	Polychaeta	Terebellida	Terebellidae	Amphitrite	cirrata	0	0	0	0	0	0	0	0	0	0	0	0	0	0	0	0	1	1	0	0	0	0	0	0	0	0	0	0	0	0	0	0	131474	Müller, 1776
Amythasides macroglossus	Annelida	Polychaeta	Terebellida	Ampharetidae	Amythasides	macroglossus	1	1	1	1	1	1	1	1	1	1	1	1	1	1	1	1	0	0	1	1	1	1	1	1	0	1	1	0	0	0	0	1	129788	Eliason, 1955
Anobothrus sp. (laubieri group)	Annelida	Polychaeta	Terebellida	Ampharetidae	Anobothrus		1	1	1	1	0	0	0	1	1	0	0	0	0	0	0	0	0	0	1	1	1	0	0	0	0	1	1	1	0	0	1	1	129158	Levinsen, 1884
Aonides paucibranchiata	Annelida	Polychaeta	Spionida	Spionidae	Aonides	paucibranchiata	0	0	0	0	0	0	0	0	0	0	0	0	0	0	0	0	1	1	0	0	0	0	0	0	0	0	0	0	0	0	0	0	131107	Southern, 1914
Aphelochaeta sp.	Annelida	Polychaeta	Terebellida	Cirratulidae	Aphelochaeta		1	1	1	1	1	1	1	1	1	1	1	1	1	1	1	1	1	1	0	0	0	0	0	0	0	0	0	0	0	0	0	0	129240	Blake, 1991
Aphrodita aculeata	Annelida	Polychaeta	Phyllodocida	Aphroditidae	Aphrodita	aculeata	0	0	0	0	1	1	1	0	0	0	0	0	1	1	1	1	0	0	0	0	0	0	0	0	0	0	0	0	0	0	0	0	129840	Linnaeus, 1758
Aponuphis bilineata	Annelida	Polychaeta	Eunicida	Onuphidae	Aponuphis	bilineata	0	0	0	0	0	0	0	0	0	0	0	0	0	0	0	0	1	1	0	0	0	0	0	0	0	0	0	0	0	0	0	0	130452	(Baird, 1870)
Aricidea sp.	Annelida	Polychaeta		Paraonidae	Aricidea		0	0	0	0	0	0	0	0	0	0	0	0	0	0	0	0	1	1	1	1	1	0	0	0	0	0	0	0	0	0	0	0	129430	Webster, 1879
Artacama proboscoidea	Annelida	Polychaeta	Terebellida	Terebellidae	Artacama	proboscidea	0	0	0	0	0	0	0	0	0	0	0	0	0	0	0	0	0	0	0	0	0	0	0	0	0	0	0	0	1	0	0	0	131482	Malmgren, 1866
Bylgides cf. elegans	Annelida	Polychaeta	Phyllodocida	Polynoidae	Bylgides	elegans	0	0	0	0	0	0	0	0	0	0	0	0	0	0	0	0	0	0	1	1	1	0	0	0	0	0	0	0	0	0	0	0	130732	(Théel, 1879)
Capitellidae	Annelida	Polychaeta		Capitellidae			0	0	0	0	0	0	0	0	0	0	0	0	0	0	0	0	0	0	0	0	0	1	1	1	1	1	1	1	0	0	1	1	921	Grube, 1862
Ceratocephale loveni	Annelida	Polychaeta	Phyllodocida	Nereididae	Ceratocephale	loveni	1	1	1	1	1	1	1	1	1	1	1	1	1	1	1	1	0	0	0	0	0	0	0	0	0	0	0	0	0	0	0	0	130367	Malmgren, 1867
Chaetoparia nilssoni	Annelida	Polychaeta	Phyllodocida	Phyllodocidae	Chaetoparia	nilssoni	0	0	0	0	0	0	0	0	0	1	1	1	0	0	0	0	0	0	0	0	0	0	0	0	0	0	0	0	0	0	0	0	130610	Malmgren, 1867
Chaetozone sp.	Annelida	Polychaeta	Terebellida	Cirratulidae	Chaetozone		1	1	1	1	1	1	1	1	1	1	1	1	1	1	1	1	0	0	1	1	1	0	0	0	0	0	0	0	0	0	0	1	129242	Malmgren, 1867
Cirratulidae gen. et sp.?	Annelida	Polychaeta	Terebellida	Cirratulidae			0	0	0	0	0	0	0	0	0	1	1	1	0	0	0	0	0	0	0	0	0	0	0	0	0	0	0	0	0	0	0	1	919	Ryckholt, 1851
Clymenura borealis	Annelida	Polychaeta		Maldanidae	Clymenura	borealis	0	0	0	0	0	0	0	0	0	0	0	0	0	0	0	0	0	0	0	0	0	0	0	0	0	0	0	0	0	1	0	1	130281	(Arwidsson, 1906)
Dasybranchus caducus	Annelida	Polychaeta		Capitellidae	Dasybranchus	caducus	1	1	1	1	1	1	1	0	0	1	1	1	1	1	1	1	0	0	0	0	0	0	0	0	0	0	0	0	0	0	0	0	129881	(Grube, 1846)
Drilonereis filum	Annelida	Polychaeta	Eunicida	Oenonidae	Drilonereis	filum	0	0	0	0	0	0	0	0	0	1	1	1	0	0	0	0	0	0	0	0	0	0	0	0	0	0	0	0	0	0	0	0	129856	(Claparède, 1868)
Eulalia mustela	Annelida	Polychaeta	Phyllodocida	Phyllodocidae	Eulalia	mustela	0	0	0	0	0	0	0	0	0	0	0	0	0	0	0	0	1	1	0	0	0	0	0	0	0	0	0	0	0	0	0	0	130631	Pleijel, 1987
Euphrosine sp.	Annelida	Polychaeta	Amphinomida	Euphrosinidae	Euphrosine		0	0	0	0	0	0	0	0	0	0	0	0	0	0	0	0	1	1	0	0	0	0	0	0	0	0	0	0	0	0	0	0	129285	Lamarck, 1818
Filograna implexa	Annelida	Polychaeta	Sabellida	Serpulidae	Filograna	implexa	0	0	0	0	0	0	0	0	0	0	0	0	0	0	0	0	0	0	0	0	0	0	0	0	0	0	0	0	0	0	0	1	130989	Berkeley, 1835
Flabelligeridae	Annelida	Polychaeta	Terebellida	Flabelligeridae			1	1	1	1	1	1	1	1	1	1	1	1	0	0	0	0	0	0	1	1	1	1	1	1	0	0	0	0	0	0	0	0	976	de Saint-Joseph, 1894
Galathowenia oculata	Annelida	Polychaeta		Oweniidae	Galathowenia	oculata	0	0	0	0	0	0	0	0	0	0	0	0	1	1	1	1	1	1	0	0	0	0	0	0	0	0	0	0	0	0	0	0	146950	(Zachs, 1923)
Galathowenia?	Annelida	Polychaeta		Oweniidae	Galathowenia		1	1	1	1	1	1	1	1	1	1	1	1	1	1	1	1	1	1	1	1	1	1	1	1	1	1	1	1	1	1	1	1	146949	Kirkegaard, 1959
Glycera lapidum	Annelida	Polychaeta	Phyllodocida	Glyceridae	Glycera	lapidum	1	1	1	1	1	1	1	1	1	1	1	1	1	1	1	1	1	1	1	1	1	1	1	1	0	0	0	0	0	0	0	0	130123	Quatrefages, 1866
Glyphohesione klatti	Annelida	Polychaeta	Phyllodocida	Pilargidae	Glyphohesione	klatti	0	0	0	0	0	0	0	0	0	0	0	0	1	1	1	1	1	1	1	1	1	0	0	0	0	0	0	0	0	0	0	0	130696	Friedrich, 1950
Goniada maculata	Annelida	Polychaeta	Phyllodocida	Goniadidae	Goniada	maculata	0	0	0	0	0	0	0	0	0	0	0	0	1	1	1	1	1	1	0	0	0	0	0	0	0	0	0	0	0	0	0	0	130140	Örsted, 1843
Goniadella cf. gracilis	Annelida	Polychaeta	Phyllodocida	Goniadidae	Goniadella	gracilis	0	0	0	0	0	0	0	0	0	0	0	0	0	0	0	0	1	1	0	0	0	0	0	0	0	0	0	0	0	0	0	0	130145	(Verrill, 1873)
Harmothoe globifera	Annelida	Polychaeta	Phyllodocida	Polynoidae	Harmothoe	globifera	0	0	0	0	0	0	0	0	0	0	0	0	0	0	0	0	0	0	0	0	0	0	0	0	0	0	0	0	0	0	1	0	130766	(Sars G.O., 1873)
Harmothoe mariannae	Annelida	Polychaeta	Phyllodocida	Polynoidae	Harmothoe	mariannae	0	0	0	0	0	0	0	0	0	0	0	0	0	0	0	0	1	1	0	0	0	0	0	0	0	0	0	0	0	0	0	0	578334	Barnich & Fiege, 2009
Hesiospina aurantiaca	Annelida	Polychaeta	Phyllodocida	Hesionidae	Hesiospina	aurantiaca	0	0	0	0	0	0	0	0	0	0	0	0	0	0	0	0	0	0	0	0	0	0	0	0	0	1	1	0	0	0	0	0	333615	(M. Sars, 1862)
Heteromastus filiformis	Annelida	Polychaeta		Capitellidae	Heteromastus	filiformis	1	1	1	1	1	1	1	1	1	1	1	1	1	1	1	1	1	1	1	1	1	0	0	0	0	0	0	0	0	0	0	0	129884	(Claparède, 1864)
Hydroides norvegica	Annelida	Polychaeta	Sabellida	Serpulidae	Hydroides	norvegica	0	0	0	0	0	0	0	0	0	0	0	0	0	0	0	0	1	1	1	1	1	0	0	0	0	0	0	0	0	0	0	0	131009	Gunnerus, 1768
Kirkegaardia sp.	Annelida	Polychaeta	Terebellida	Cirratulidae	Kirkegaardia		0	0	0	0	0	0	0	0	0	0	0	0	0	0	0	0	0	0	0	0	0	0	0	0	0	0	0	1	0	0	0	0	884676	Blake, 2016
Lanice conchylega	Annelida	Polychaeta	Terebellida	Terebellidae	Lanice	conchilega	0	0	0	0	0	0	0	0	0	0	0	0	0	0	0	0	0	0	1	1	1	0	0	0	0	0	0	0	0	0	0	0	131495	(Pallas, 1766)
Laonice sp.	Annelida	Polychaeta	Spionida	Spionidae	Laonice		0	0	0	0	1	1	1	1	1	0	0	0	0	0	0	0	1	1	0	0	0	0	0	0	0	0	0	0	0	0	1	0	129613	Malmgren, 1867
Levinsenia gracilis	Annelida	Polychaeta		Paraonidae	Levinsenia	gracilis	1	1	1	1	1	1	1	1	1	0	0	0	0	0	0	0	0	0	0	0	0	0	0	0	0	0	0	0	0	0	0	0	130578	(Tauber, 1879)
Lumbrineridae	Annelida	Polychaeta	Eunicida	Lumbrineridae			1	1	1	1	1	1	1	1	1	1	1	1	1	1	1	1	1	1	1	1	1	1	1	1	1	1	1	1	1	1	1	1	967	Schmarda, 1861
Malacoceros sp.	Annelida	Polychaeta	Spionida	Spionidae	Malacoceros		0	0	0	0	0	0	0	0	0	0	0	0	0	0	0	0	1	1	0	0	0	0	0	0	0	0	0	0	0	0	0	0	129614	Quatrefages, 1843
Maldane sarsi	Annelida	Polychaeta		Maldanidae	Maldane	sarsi	0	0	0	0	0	0	0	0	0	0	0	0	0	0	0	0	0	0	0	0	0	0	0	0	0	0	0	0	0	1	0	0
Maldanidae	Annelida	Polychaeta		Maldanidae			1	1	1	1	1	1	1	1	1	1	1	1	1	1	1	1	1	1	1	1	1	1	1	1	0	1	1	1	1	0	1	0	923	Malmgren, 1867
Malmgrenia mcintoshi	Annelida	Polychaeta	Phyllodocida	Polynoidae	Malmgrenia	mcintoshi	0	0	0	0	0	0	0	0	0	0	0	0	0	0	0	0	1	1	0	0	0	0	0	0	0	0	0	0	0	0	0	0	147007	(Tebble & Chambers, 1982)
Myriochele heeri	Annelida	Polychaeta		Oweniidae	Myriochele	heeri	1	1	1	1	0	0	0	1	1	1	1	1	1	1	1	1	0	0	1	1	1	1	1	1	0	1	1	1	0	0	1	1	130542	Malmgren, 1867
Neogyptis rosea	Annelida	Polychaeta	Phyllodocida	Hesionidae	Neogyptis	rosea	0	0	0	0	0	0	0	0	0	1	1	1	0	0	0	0	0	0	0	0	0	0	0	0	0	0	0	0	0	0	0	0	743514	(Malm, 1874)
Neoleanira tetragona	Annelida	Polychaeta	Phyllodocida	Sigalionidae	Neoleanira	tetragona	1	1	1	1	0	0	0	1	1	0	0	0	0	0	0	0	0	0	0	0	0	0	0	0	0	0	0	0	0	0	0	0	131069	(Örsted, 1845)
Nephtyidae	Annelida	Polychaeta	Phyllodocida	Nephtyidae			0	0	0	0	0	0	0	0	0	1	1	1	0	0	0	0	0	0	0	0	0	0	0	0	0	0	0	0	0	0	0	0	956	Grube, 1850
Nephtys hystricis	Annelida	Polychaeta	Phyllodocida	Nephtyidae	Nephtys	hystricis	1	1	1	1	0	0	0	1	1	0	0	0	1	1	1	1	0	0	1	1	1	1	1	1	0	0	0	0	0	0	0	0	130360	McIntosh, 1900
Nephtys paradoxa	Annelida	Polychaeta	Phyllodocida	Nephtyidae	Nephtys	paradoxa	0	0	0	0	0	0	0	0	0	0	0	0	0	0	0	0	0	0	0	0	0	0	0	0	0	0	0	0	0	0	1	0	130365	Malm, 1874
Nereididae	Annelida	Polychaeta	Phyllodocida	Nereididae			0	0	0	0	0	0	0	0	0	0	0	0	0	0	0	0	1	1	0	0	0	0	0	0	0	0	0	0	0	0	0	0	22496	Blainville, 1818
Nereimyra woodsholea	Annelida	Polychaeta	Phyllodocida	Hesionidae	Nereimyra	woodsholea	0	0	0	0	0	0	0	0	0	0	0	0	0	0	0	0	0	0	0	0	0	0	0	0	0	1	1	0	0	0	0	0	532020	(Hartman, 1965)
Nothria conchylega	Annelida	Polychaeta	Eunicida	Onuphidae	Nothria	conchylega	0	0	0	0	0	0	0	0	0	0	0	0	0	0	0	0	1	1	1	1	1	0	0	0	0	0	0	0	0	0	0	0	130467	(Sars, 1835)
Notomastus latericeus	Annelida	Polychaeta		Capitellidae	Notomastus	latericeus	0	0	0	0	0	0	0	0	0	0	0	0	0	0	0	0	1	1	0	0	0	0	0	0	0	0	0	0	0	0	0	0	129898	Sars, 1851
Octobranchus floriceps	Annelida	Polychaeta	Terebellida	Trichobranchidae	Octobranchus	floriceps	0	0	0	0	0	0	0	0	0	0	0	0	0	0	0	0	1	1	0	0	0	0	0	0	0	0	0	0	0	0	0	0	131570	Kingston & Mackie, 1980
Octobranchus sikorskii	Annelida	Polychaeta	Terebellida	Trichobranchidae	Octobranchus	sikorskii	1	1	1	1	1	1	1	0	0	1	1	1	1	1	1	1	0	0	1	1	1	1	1	1	0	1	1	0	0	0	0	1	1048978	(Leontovich & Jirkov in Jirkov, 2001)
Oligochaeta	Annelida	Clitellata					1	1	1	1	0	0	0	0	0	1	1	1	0	0	0	0	0	0	1	1	1	0	0	0	0	0	0	0	0	0	0	0	2036	Grube, 1850
Opheliidae	Annelida	Polychaeta		Opheliidae			1	1	1	1	1	1	1	1	1	1	1	1	1	1	1	1	0	0	1	1	1	1	1	1	1	0	0	0	0	0	0	0	924	Malmgren, 1867
Orbiniidae	Annelida	Polychaeta		Orbiniidae			0	0	0	0	0	0	0	0	0	0	0	0	0	0	0	0	1	1	0	0	0	0	0	0	0	1	1	0	0	0	0	0	902	Hartman, 1942
Owenia borealis	Annelida	Polychaeta		Oweniidae	Owenia	borealis	0	0	0	0	0	0	0	0	0	0	0	0	0	0	0	0	1	1	0	0	0	0	0	0	0	0	0	0	0	0	0	0	329882	Koh, Bhaud & Jirkov, 2003
Paradiopatra fjordica	Annelida	Polychaeta	Eunicida	Onuphidae	Paradiopatra	fiordica	1	1	1	1	1	1	1	0	0	0	0	0	1	1	1	1	0	0	1	1	1	1	1	1	0	0	0	0	0	0	0	0	130476	(Fauchald, 1974)
Paradiopatra quadricuspis	Annelida	Polychaeta	Eunicida	Onuphidae	Paradiopatra	quadricuspis	1	1	1	1	1	1	1	1	1	1	1	1	1	1	1	1	0	0	1	1	1	1	1	1	0	0	0	0	0	0	0	0	130480	(M. Sars in G.O. Sars, 1872)
Paradoneis sp.	Annelida	Polychaeta		Paraonidae	Paradoneis		1	1	1	1	1	1	1	1	1	0	0	0	0	0	0	0	1	1	1	1	1	0	0	0	0	0	0	0	0	0	0	0	129433	Hartman, 1965
Paramphinome jeffreysi	Annelida	Polychaeta	Amphinomida	Amphinomidae	Paramphinome	jeffreysii	1	1	1	1	1	1	1	1	1	1	1	1	1	1	1	1	1	1	1	1	1	1	1	1	0	0	0	1	1	0	0	1	129837	(McIntosh, 1868)
Paraonidae	Annelida	Polychaeta		Paraonidae			0	0	0	0	0	0	0	0	0	1	1	1	1	1	1	1	0	0	0	0	0	1	1	1	1	1	1	1	0	0	1	1	903	Cerruti, 1909
Paucibranchia bellii	Annelida	Polychaeta	Eunicida	Eunicidae	Paucibranchia	belli	1	1	1	1	1	1	1	0	0	0	0	0	1	1	1	1	0	0	1	1	1	0	0	0	0	0	0	0	0	0	0	0	1297885	(Audouin & Milne Edwards, 1833)
Pectinaria auricoma	Annelida	Polychaeta	Terebellida	Pectinariidae	Pectinaria	auricoma	1	1	1	1	0	0	0	0	0	0	0	0	0	0	0	0	0	0	0	0	0	0	0	0	0	0	0	0	0	0	0	0	152448	(O.F. Müller, 1776)
Pectinaria koreni	Annelida	Polychaeta	Terebellida	Pectinariidae	Pectinaria	koreni	1	1	1	1	0	0	0	0	0	0	0	0	0	0	0	0	0	0	0	0	0	0	0	0	0	0	0	0	0	0	0	0	152367	Malmgren, 1866
Pholoe baltica	Annelida	Polychaeta	Phyllodocida	Sigalionidae	Pholoe	baltica	0	0	0	0	1	1	1	0	0	0	0	0	0	0	0	0	1	1	0	0	0	0	0	0	0	0	0	0	0	0	0	0	130599	Örsted, 1843
Pholoe pallida	Annelida	Polychaeta	Phyllodocida	Sigalionidae	Pholoe	pallida	0	0	0	0	0	0	0	1	1	0	0	0	0	0	0	0	0	0	0	0	0	0	0	0	0	0	0	0	0	0	0	0	130604	Chambers, 1985
Phyllodoce groenlandica	Annelida	Polychaeta	Phyllodocida	Phyllodocidae	Phyllodoce	groenlandica	0	0	0	0	0	0	0	0	0	0	0	0	0	0	0	0	1	1	0	0	0	0	0	0	0	0	0	0	0	0	0	0	334506	Örsted, 1842
Phyllodocidae	Annelida	Polychaeta	Phyllodocida	Phyllodocidae			0	0	0	0	0	0	0	0	0	0	0	0	0	0	0	0	1	1	0	0	0	1	1	1	0	0	0	0	0	0	0	1	931	Örsted, 1843
Phylo norvegica	Annelida	Polychaeta		Orbiniidae	Phylo	norvegicus	1	1	1	1	0	0	0	0	0	1	1	1	0	0	0	0	0	0	0	0	0	0	0	0	0	0	0	0	0	0	0	0	130531	(M. Sars in G.O. Sars, 1872)
Pilargidae	Annelida	Polychaeta	Phyllodocida	Pilargidae			0	0	0	0	0	0	0	0	0	0	0	0	0	0	0	0	1	1	0	0	0	0	0	0	0	0	0	0	0	0	0	0	15009	Saint-Joseph, 1899
Pilargis sp.	Annelida	Polychaeta	Phyllodocida	Pilargidae	Pilargis		1	1	1	1	1	1	1	0	0	0	0	0	0	0	0	0	0	0	0	0	0	0	0	0	0	0	0	0	0	0	0	0	129466	Saint-Joseph, 1899
Pisione remota	Annelida	Polychaeta	Phyllodocida	Sigalionidae	Pisione	remota	0	0	0	0	0	0	0	0	0	0	0	0	0	0	0	0	1	1	0	0	0	0	0	0	0	0	0	0	0	0	0	0	130707	(Southern, 1914)
Pista bansei	Annelida	Polychaeta	Terebellida	Terebellidae	Pista	bansei	0	0	0	0	0	0	0	0	0	0	0	0	0	0	0	0	1	1	1	1	1	0	0	0	1	1	1	0	0	0	0	0	152254	Saphronova, 1988
Pista sp.	Annelida	Polychaeta	Terebellida	Terebellidae	Pista		0	0	0	0	0	0	0	0	0	0	0	0	0	0	0	0	0	0	0	0	0	0	0	0	0	0	0	0	0	0	1	0	129708	Malmgren, 1866
Placostegus tridentatus	Annelida	Polychaeta	Sabellida	Serpulidae	Placostegus	tridentatus	0	0	0	0	0	0	0	0	0	0	0	0	0	0	0	0	1	1	1	1	1	0	0	0	0	0	0	0	0	0	0	0	131025	(Fabricius, 1779)
Poecilochaetus serpens	Annelida	Polychaeta	Spionida	Poecilochaetidae	Poecilochaetus	serpens	0	0	0	0	0	0	0	0	0	0	0	0	0	0	0	0	1	1	0	0	0	0	0	0	0	0	0	0	0	0	0	0	130711	Allen, 1904
Polycirrus cf. medusa	Annelida	Polychaeta	Terebellida	Terebellidae	Polycirrus	medusa	0	0	0	0	0	0	0	0	0	0	0	0	0	0	0	0	0	0	0	0	0	1	1	1	0	0	0	0	0	0	0	0	131531	Grube, 1850
Polycirrus latidens	Annelida	Polychaeta	Terebellida	Terebellidae	Polycirrus	latidens	1	1	1	1	0	0	0	0	0	0	0	0	1	1	1	1	0	0	0	0	0	0	0	0	0	0	0	0	0	0	0	0	131530	Eliason, 1962
Polycirrus sp.	Annelida	Polychaeta	Terebellida	Terebellidae	Polycirrus		0	0	0	0	0	0	0	0	0	0	0	0	0	0	0	0	1	1	1	1	1	0	0	0	0	0	0	0	0	0	0	0	129710	Grube, 1850
Polydora sp.	Annelida	Polychaeta	Spionida	Spionidae	Polydora		1	1	1	1	1	1	1	0	0	1	1	1	0	0	0	0	0	0	0	0	0	0	0	0	0	0	0	0	0	0	0	0	129619	Bosc, 1802
Polynoidae	Annelida	Polychaeta	Phyllodocida	Polynoidae			1	1	1	1	0	0	0	0	0	0	0	0	0	0	0	0	0	0	0	0	0	0	0	0	0	1	1	0	1	0	0	0	939	Kinberg, 1856
Prionospio dubia	Annelida	Polychaeta	Spionida	Spionidae	Prionospio	dubia	1	1	1	1	1	1	1	1	1	1	1	1	1	1	1	1	0	0	1	1	1	0	0	0	0	0	0	0	0	0	0	0	131155	Day, 1961
Prionospio sp.	Annelida	Polychaeta	Spionida	Spionidae	Prionospio		1	1	1	1	0	0	0	0	0	1	1	1	1	1	1	1	0	0	1	1	1	0	0	0	0	0	0	0	0	0	0	0	129620	Malmgren, 1867
Proclea graffii	Annelida	Polychaeta	Terebellida	Terebellidae	Proclea	graffii	0	0	0	0	0	0	0	0	0	0	0	0	0	0	0	0	0	0	1	1	1	0	0	0	0	0	0	0	0	0	0	0	157545	(Langerhans, 1884)
Protodorvillea sp.	Annelida	Polychaeta	Eunicida	Dorvilleidae	Protodorvillea		1	1	1	1	1	1	1	1	1	1	1	1	1	1	1	1	1	1	1	1	1	1	1	1	0	0	0	0	0	0	0	0	129272	Pettibone, 1961
Protomystides exigua	Annelida	Polychaeta	Phyllodocida	Phyllodocidae	Protomystides	exigua	1	1	1	1	0	0	0	1	1	0	0	0	0	0	0	0	0	0	1	1	1	0	0	0	0	0	0	0	0	0	0	0	130682	(Eliason, 1962)
Psamathe fusca	Annelida	Polychaeta	Phyllodocida	Hesionidae	Psamathe	fusca	0	0	0	0	0	0	0	0	0	0	0	0	0	0	0	0	1	1	0	0	0	0	0	0	1	0	0	0	0	0	0	0	152249	Johnston, 1836
Pseudopolydora pulchra	Annelida	Polychaeta	Spionida	Spionidae	Pseudopolydora	pulchra	0	0	0	0	0	0	0	0	0	0	0	0	0	0	0	0	1	1	0	0	0	0	0	0	0	0	0	0	0	0	0	0	131169	(Carazzi, 1893)
Pseudoscalibregma parvum	Annelida	Polychaeta		Scalibregmatidae	Pseudoscalibregma	parvum	0	0	0	0	0	0	0	0	0	0	0	0	0	0	0	0	0	0	0	0	0	0	0	0	0	0	0	1	1	1	0	0	130978	(Hansen, 1879)
Raricirrus beryli	Annelida	Polychaeta	Terebellida	Cirratulidae	Raricirrus	beryli	1	1	1	1	0	0	0	0	0	0	0	0	0	0	0	0	0	0	0	0	0	0	0	0	0	0	0	0	0	0	0	0	129990	Petersen & George, 1991
Sabellidae	Annelida	Polychaeta	Sabellida	Sabellidae			1	1	1	1	1	1	1	1	1	1	1	1	0	0	0	0	1	1	1	1	1	0	0	0	1	1	1	0	1	0	1	1	985	Latreille, 1825
Samytha sexcirrata	Annelida	Polychaeta	Terebellida	Ampharetidae	Samytha	sexcirrata	0	0	0	0	0	0	0	0	0	0	0	0	1	1	1	1	0	0	0	0	0	0	0	0	0	0	0	0	0	0	0	0	129819	(M. Sars, 1856)
Siboglinum sp.	Annelida	Polychaeta	Sabellida	Siboglinidae	Siboglinum		1	1	1	1	0	0	0	0	0	0	0	0	0	0	0	0	0	0	0	0	0	0	0	0	0	0	0	0	0	0	0	0	129103	Caullery, 1914
Sige fusigera	Annelida	Polychaeta	Phyllodocida	Phyllodocidae	Sige	fusigera	0	0	0	0	0	0	0	0	0	0	0	0	0	0	0	0	1	1	0	0	0	0	0	0	0	0	0	0	0	0	0	0	130690	Malmgren, 1865
Sphaerodoropsis sp.	Annelida	Polychaeta	Phyllodocida	Sphaerodoridae	Sphaerodoropsis		0	0	0	0	0	0	0	0	0	0	0	0	0	0	0	0	1	1	0	0	0	0	0	0	0	0	0	0	0	0	0	0	129601	Hartman & Fauchald, 1971
Sphaerodorum gracilis	Annelida	Polychaeta	Phyllodocida	Sphaerodoridae	Sphaerodorum	gracilis	1	1	1	1	1	1	1	0	0	0	0	0	0	0	0	0	0	0	1	1	1	0	0	0	0	0	0	0	0	0	0	0	131100	(Rathke, 1843)
Spiochaetopterus sp.	Annelida	Polychaeta		Chaetopteridae	Spiochaetopterus		0	0	0	0	0	0	0	0	0	0	0	0	0	0	0	0	0	0	0	0	0	1	1	1	0	0	0	0	0	0	0	0	129233	M Sars, 1856
Spionidae	Annelida	Polychaeta	Spionida	Spionidae			0	0	0	0	0	0	0	0	0	0	0	0	0	0	0	0	1	1	0	0	0	0	0	0	0	0	0	0	0	0	0	0	913	Grube, 1850
Spiophanes bombyx	Annelida	Polychaeta	Spionida	Spionidae	Spiophanes	bombyx	0	0	0	0	0	0	0	0	0	0	0	0	0	0	0	0	1	1	0	0	0	0	0	0	0	0	0	0	0	0	0	0	131187	(Claparède, 1870)
Spiophanes kroyeri	Annelida	Polychaeta	Spionida	Spionidae	Spiophanes	kroyeri	1	1	1	1	1	1	1	1	1	1	1	1	1	1	1	1	1	1	1	1	1	1	1	1	1	1	1	1	0	0	1	1	131188	Grube, 1860
Spiophanes wigleyi	Annelida	Polychaeta	Spionida	Spionidae	Spiophanes	wigleyi	1	1	1	1	1	1	1	1	1	1	1	1	1	1	1	1	0	0	1	1	1	0	0	0	0	0	0	0	0	0	0	0	131190	Pettibone, 1962
Syllidae	Annelida	Polychaeta	Phyllodocida	Syllidae			1	1	1	1	1	1	1	1	1	1	1	1	1	1	1	1	1	1	1	1	1	1	1	1	0	1	1	0	1	0	1	1	948	Grube, 1850
Terebellidae	Annelida	Polychaeta	Terebellida	Terebellidae			0	0	0	0	0	0	0	0	0	0	0	0	0	0	0	0	0	0	0	0	0	0	0	0	0	1	1	0	1	0	0	1	982	Johnston, 1846
Terebellides sp.	Annelida	Polychaeta	Terebellida	Trichobranchidae	Terebellides		1	1	1	1	1	1	1	1	1	1	1	1	1	1	1	1	0	0	1	1	1	1	1	1	1	0	0	0	0	0	0	0	129717	Sars, 1835
Zatsepinia rittichae	Annelida	Polychaeta	Terebellida	Ampharetidae	Zatsepinia	rittichae	0	0	0	0	0	0	0	0	0	0	0	0	0	0	0	0	0	0	0	0	0	0	0	0	0	1	1	0	0	0	1	1	129824	Jirkov, 1986
Aspidosiphon muelleri	Annelida	Phascolosomatidea	Aspidosiphonida	Aspidosiphonidae	Aspidosiphon	muelleri	0	0	0	0	0	0	0	0	0	0	0	0	0	0	0	0	1	1	0	0	0	0	0	0	0	0	0	0	0	0	0	0	410717	Diesing, 1851
Onchnesoma squamatum	Annelida		Sipuncula	Golfingiidae	Onchnesoma	squamatum	0	0	0	0	0	0	0	1	1	0	0	0	0	0	0	0	0	0	0	0	0	0	0	0	0	0	0	0	0	0	0	0	136065	(Koren & Danielssen, 1875)
Onchnesoma steenstrupi	Annelida		Sipuncula	Golfingiidae	Onchnesoma	steenstrupi	0	0	0	0	0	0	0	0	0	0	0	0	0	0	0	0	0	0	0	0	0	1	1	1	0	0	0	0	0	0	0	0	410742	Koren & Danielssen, 1876
Sipuncula	Annelida		Sipuncula				1	1	1	1	0	0	0	0	0	0	0	0	0	0	0	0	0	0	0	0	0	1	1	1	0	0	0	1	1	0	0	0	1268	Stephen, 1964
Ampelisca gibba	Arthropoda	Malacostraca	Amphipoda	Ampeliscidae	Ampelisca	gibba	0	0	0	0	0	0	0	0	0	0	0	0	0	0	0	0	0	0	1	1	1	0	0	0	0	0	0	0	0	0	0	0	101898	G.O. Sars, 1883
Ampelisca macrocephala	Arthropoda	Malacostraca	Amphipoda	Ampeliscidae	Ampelisca	macrocephala	0	0	0	0	0	0	0	0	0	0	0	0	0	0	0	0	0	0	0	1	0	0	0	0	0	0	0	0	0	0	1	0	101908	Liljeborg, 1852
Ampelisca sp.	Arthropoda	Malacostraca	Amphipoda	Ampeliscidae	Ampelisca		1	0	0	0	1	0	0	0	1	0	0	0	0	0	0	0	0	0	0	0	0	0	0	0	0	0	0	0	0	0	0	0	101445	Krøyer, 1842
Ampelisca tenuicornis	Arthropoda	Malacostraca	Amphipoda	Ampeliscidae	Ampelisca	tenuicornis	0	0	0	0	0	0	0	0	0	0	0	0	0	0	0	0	1	1	0	0	0	0	0	0	0	0	0	0	0	0	0	0	101930	Liljeborg, 1856
Amphilochus manudens	Arthropoda	Malacostraca	Amphipoda	Amphilochidae	Amphilochus	manudens	0	0	0	0	0	0	0	0	0	0	0	0	0	0	0	0	0	1	0	0	0	0	0	0	0	0	0	0	0	0	0	0	101967	Spence Bate, 1862
Apseudes spinosus	Arthropoda	Malacostraca	Tanaidacea	Apseudidae	Apseudes	spinosus	1	0	0	0	0	1	0	1	0	0	0	0	0	0	0	0	0	0	0	1	0	0	0	0	0	0	0	0	0	0	0	0	136284	(M. Sars, 1858)
Arrhis phyllonyx	Arthropoda	Malacostraca	Amphipoda	Oedicerotidae	Arrhis	phyllonyx	0	0	0	0	0	0	0	0	0	0	1	0	0	0	0	0	0	0	0	0	0	0	0	0	0	0	0	0	0	0	0	0	102870	(Sars, 1858)
Astacilla longicornis	Arthropoda	Malacostraca	Isopoda	Arcturidae	Astacilla	longicornis	0	0	0	0	0	1	0	0	0	0	0	0	0	0	0	0	0	0	0	0	0	0	0	0	0	0	0	0	0	0	0	0	119024	(Sowerby, 1806)
Autonoe longipes	Arthropoda	Malacostraca	Amphipoda	Aoridae	Autonoe	longipes	0	0	0	0	0	0	0	0	0	0	0	0	0	0	0	0	0	1	0	0	0	0	0	0	0	0	0	0	0	0	0	0	102021	(Liljeborg, 1852)
Bathymedon longimanus	Arthropoda	Malacostraca	Amphipoda	Oedicerotidae	Bathymedon	longimanus	0	0	0	0	1	0	1	0	1	0	1	0	0	0	0	0	0	0	0	0	0	0	0	0	0	0	0	0	0	0	0	0	102873	(Boeck, 1871)
Bruzelia typica	Arthropoda	Malacostraca	Amphipoda	Synopiidae	Bruzelia	typica	0	0	0	0	0	0	0	0	0	0	0	0	0	1	0	0	0	0	0	0	0	0	0	0	0	0	0	0	0	0	0	0	103182	Boeck, 1871
Byblis crassicornis	Arthropoda	Malacostraca	Amphipoda	Ampeliscidae	Byblis	crassicornis	0	0	0	0	0	0	0	0	0	0	0	0	0	0	0	0	0	0	0	1	1	0	0	0	0	0	0	0	0	0	0	0	101940	Metzger, 1875
Calathura norvegica	Arthropoda	Malacostraca	Isopoda	Leptanthuridae	Calathura	norvegica	0	0	0	0	0	0	0	0	0	0	0	0	0	0	0	0	0	0	1	1	0	0	0	0	1	1	0	1	0	0	0	0	148624	(G. O. Sars, 1873)
Campylaspis horrida	Arthropoda	Malacostraca	Cumacea	Nannastacidae	Campylaspis	horrida	0	0	0	0	0	0	0	0	0	1	0	0	0	0	0	0	0	0	0	0	0	0	0	0	0	0	0	0	0	0	0	0	110545	Sars, 1870
Campylaspis rubicunda	Arthropoda	Malacostraca	Cumacea	Nannastacidae	Campylaspis	rubicunda	1	0	0	0	0	0	0	0	0	0	0	0	0	0	0	0	0	0	0	0	0	0	0	0	0	0	0	0	0	0	0	0	110555	(Liljeborg, 1855)
Campylaspis verrucosa	Arthropoda	Malacostraca	Cumacea	Nannastacidae	Campylaspis	verrucosa	1	0	0	0	0	0	0	0	0	0	0	0	0	0	0	0	0	0	0	0	0	0	0	0	0	0	0	0	0	0	0	0	110560	Sars, 1866
Cheirocratus assimilis	Arthropoda	Malacostraca	Amphipoda	Cheirocratidae	Cheirocratus	assimilis	0	0	0	0	0	0	0	0	0	0	0	0	0	0	0	0	1	0	0	0	0	0	0	0	0	0	0	0	0	0	0	0	102794	(Lilljeborg, 1852)
Cheirocratus sundevalli	Arthropoda	Malacostraca	Amphipoda	Cheirocratidae	Cheirocratus	sundevallii	0	0	0	0	0	0	0	0	0	0	0	0	0	0	0	0	1	1	0	0	0	0	0	0	0	0	0	0	0	0	0	0	102798	(Rathke, 1843)
Copepoda	Arthropoda	Hexanauplia					0	0	0	0	0	0	0	0	0	0	0	0	0	0	0	0	0	0	0	0	0	1	0	0	1	1	0	1	1	0	1	0	1080	Milne Edwards, 1840
Dendrotion spinosum	Arthropoda	Malacostraca	Isopoda	Dendrotionidae	Dendrotion	spinosum	0	0	0	0	0	0	0	0	0	0	0	0	0	0	0	0	0	0	0	0	0	0	0	1	0	0	0	0	0	0	0	0	118523	G. O. Sars, 1872
Diastylis echinata	Arthropoda	Malacostraca	Cumacea	Diastylidae	Diastylis	echinata	0	0	0	0	0	0	0	0	0	0	0	0	0	0	0	1	0	0	0	0	0	0	0	0	0	0	0	0	0	0	0	0	110476	Bate, 1865
Diastylis tumida	Arthropoda	Malacostraca	Cumacea	Diastylidae	Diastylis	tumida	1	0	0	0	0	0	0	0	0	0	1	0	0	0	0	0	0	0	0	0	0	0	0	0	0	0	0	0	0	0	0	0	110492	(Liljeborg, 1855)
Diastyloides biplicata	Arthropoda	Malacostraca	Cumacea	Diastylidae	Diastyloides	biplicatus	0	0	0	0	0	0	0	0	0	1	0	0	0	0	0	0	0	0	0	0	0	0	0	0	0	0	0	0	0	0	0	0	110494	(Sars G.O., 1865)
Diastyloides serratus	Arthropoda	Malacostraca	Cumacea	Diastylidae	Diastyloides	serratus	0	0	0	0	1	0	0	0	0	0	0	0	0	0	0	0	0	0	0	0	0	0	0	0	0	0	0	0	0	0	0	0	110497	(Sars G.O., 1865)
Dulichia sp.	Arthropoda	Malacostraca	Amphipoda	Dulichiidae	Dulichia		0	0	0	0	1	0	0	0	0	0	0	0	0	0	0	0	0	0	0	0	0	0	0	0	0	0	0	0	0	0	0	0	101734	Krøyer, 1845
Eriopisa elongata	Arthropoda	Malacostraca	Amphipoda	Eriopisidae	Eriopisa	elongata	0	0	0	0	0	0	0	0	1	0	1	0	0	0	0	0	0	0	0	0	0	0	0	0	0	0	0	1	0	0	0	0	102807	(Bruzelius, 1859)
Eudorella hirsuta	Arthropoda	Malacostraca	Cumacea	Leuconidae	Eudorella	hirsuta	1	1	0	0	1	0	0	0	0	0	1	1	0	0	0	0	0	0	0	0	0	0	0	0	0	0	0	0	0	0	0	0	110528	(Sars, 1869)
Euphausiacea indet.	Arthropoda	Malacostraca	Euphausiacea				0	0	0	0	0	0	0	0	1	0	0	0	0	0	0	0	0	0	0	0	0	0	0	0	0	0	0	0	0	0	0	0	1128	Dana, 1852
Gnathia dentata	Arthropoda	Malacostraca	Isopoda	Gnathiidae	Gnathia	dentata	0	0	0	0	0	0	0	0	0	0	0	0	0	0	0	0	0	0	0	0	0	0	0	0	0	0	0	0	0	0	0	0	118990	(G. O. Sars, 1872)
Haploops carinata	Arthropoda	Malacostraca	Amphipoda	Ampeliscidae	Haploops	carinata	0	0	0	0	0	0	0	0	0	1	0	0	0	0	0	0	0	0	0	0	0	0	0	0	0	0	0	0	0	0	0	0	488393	Liljeborg, 1856
Haploops robusta	Arthropoda	Malacostraca	Amphipoda	Ampeliscidae	Haploops	robusta	0	0	0	0	0	0	0	0	0	0	0	0	0	0	0	0	0	0	1	1	1	0	0	0	0	0	0	0	0	0	0	0	101953	G.O. Sars, 1891
Harpinia antennaria	Arthropoda	Malacostraca	Amphipoda	Phoxocephalidae	Harpinia	antennaria	0	0	0	0	0	0	0	0	0	0	0	0	0	0	0	0	0	0	0	0	0	0	0	0	0	0	0	1	0	0	0	0	102960	Meinert, 1890
Harpinia crenulata	Arthropoda	Malacostraca	Amphipoda	Phoxocephalidae	Harpinia	crenulata	0	0	0	0	1	0	1	0	0	0	1	0	0	0	0	0	0	0	0	0	0	0	0	0	0	0	0	0	0	0	0	0	102963	(Boeck, 1871)
Harpinia pectinata	Arthropoda	Malacostraca	Amphipoda	Phoxocephalidae	Harpinia	pectinata	1	0	0	1	0	0	0	0	0	1	1	0	1	1	1	0	0	0	1	1	1	1	0	0	0	0	0	0	0	0	0	0	102972	Sars, 1891
Hemilamprops cristatus	Arthropoda	Malacostraca	Cumacea	Lampropidae	Hemilamprops	cristatus	0	0	0	0	0	0	0	0	0	0	0	0	0	0	0	0	0	0	0	0	0	0	0	0	0	0	1	0	0	0	0	0	110511	(Sars G.O., 1870)
Hippomedon propinqvus	Arthropoda	Malacostraca	Amphipoda	Tryphosidae	Hippomedon	propinqvus	0	0	0	0	0	0	0	0	1	0	0	0	0	0	0	0	0	0	0	0	0	0	0	0	0	0	0	0	0	0	0	0	102579	G.O. Sars, 1890
Ilyarachna hirticeps	Arthropoda	Malacostraca	Isopoda	Munnopsidae	Ilyarachna	hirticeps	0	0	0	0	0	0	0	0	0	0	0	0	0	0	0	0	0	0	0	0	0	0	0	0	1	1	0	1	0	0	0	0	118676	G. O. Sars, 1870
Ilyarachna longicornis	Arthropoda	Malacostraca	Isopoda	Munnopsidae	Ilyarachna	longicornis	1	1	0	0	1	1	1	0	1	1	1	0	0	1	0	1	0	0	0	1	0	0	0	0	0	0	0	0	0	0	0	0	118677	(G. O. Sars, 1864)
Ischnomesus bispinosus	Arthropoda	Malacostraca	Isopoda	Ischnomesidae	Ischnomesus	bispinosus	0	0	0	0	1	0	1	0	0	1	1	0	0	1	0	0	0	0	0	0	1	0	0	0	0	0	0	0	0	0	0	0	118694	(G. O. Sars, 1866)
Janira maculosa	Arthropoda	Malacostraca	Isopoda	Janiridae	Janira	maculosa	0	0	0	0	0	0	0	0	0	0	0	0	0	0	0	0	1	1	0	0	0	0	0	0	0	0	0	0	0	0	0	0	118732	Leach, 1814
Laetmatophilus armatus	Arthropoda	Malacostraca	Amphipoda	Podoceridae	Laetmatophilus	armatus	0	0	0	0	1	0	0	0	0	0	0	0	0	0	0	0	0	0	0	1	0	0	0	0	0	0	0	0	0	0	0	0	103046	(Norman, 1869)
Leptocheirus hirsutimanus	Arthropoda	Malacostraca	Amphipoda	Corophiidae	Leptocheirus	hirsutimanus	0	0	0	0	0	0	0	0	0	0	0	0	0	0	0	0	1	1	0	0	0	0	0	0	0	0	0	0	0	0	0	0	102036	(Spence Bate, 1862)
Leucon nasicoides	Arthropoda	Malacostraca	Cumacea	Leuconidae	Leucon	nasicoides	1	0	0	0	0	0	0	0	0	0	0	0	0	0	0	0	0	0	0	0	0	0	0	0	0	0	0	0	0	0	0	0	110619	(Krøyer, 1841)
Leucothoe lilljeborgi	Arthropoda	Malacostraca	Amphipoda	Leucothoidae	Leucothoe	lilljeborgi	0	0	0	0	0	0	0	0	0	0	0	0	0	0	0	0	1	0	0	0	0	0	0	0	0	0	0	0	0	0	0	0	102462	Boeck, 1861
Liljeborgia kinahani	Arthropoda	Malacostraca	Amphipoda	Liljeborgiidae	Liljeborgia	kinahani	0	0	0	0	0	0	0	0	0	0	0	0	0	0	0	0	0	0	0	0	0	0	0	0	1	0	0	0	0	0	0	0	102483	(Spence Bate, 1862)
Liljeborgia ossiani	Arthropoda	Malacostraca	Amphipoda	Liljeborgiidae	Liljeborgia	ossiani	0	0	0	0	0	0	0	0	0	0	0	0	0	0	0	0	0	0	0	1	0	0	0	0	1	0	0	0	0	0	0	0	472969	d'Udekem d'Acoz & Vader, 2009
Liljeborgia pallida	Arthropoda	Malacostraca	Amphipoda	Liljeborgiidae	Liljeborgia	pallida	0	0	0	0	0	0	0	0	0	0	0	0	0	0	0	0	1	0	0	0	0	0	0	0	0	0	0	0	0	0	0	0	102485	(Spence Bate, 1857)
Lysianassa costae	Arthropoda	Malacostraca	Amphipoda	Lysianassidae	Lysianassa	costae	1	1	0	0	0	0	0	0	0	0	0	0	0	0	0	0	0	0	0	0	0	0	0	0	0	0	0	0	0	0	0	0	102606	H. Milne Edwards, 1830
Macrocypris minna	Arthropoda	Ostracoda	Podocopida	Macrocyprididae	Macrocypris	minna	0	0	0	0	0	1	0	0	0	0	0	0	0	0	0	0	0	0	0	0	0	0	0	0	0	0	0	0	0	0	0	0	128420	(Baird, 1850)
Medicorophium affine	Arthropoda	Malacostraca	Amphipoda	Corophiidae	Medicorophium	affine	0	1	1	0	0	0	0	0	0	0	0	0	0	0	0	0	0	0	0	0	0	0	0	0	0	0	0	0	0	0	0	0	423507	(Bruzelius, 1859)
Megamphopus cornutus	Arthropoda	Malacostraca	Amphipoda	Photidae	Megamphopus	cornutus	0	0	0	0	0	0	0	0	0	0	0	0	0	0	0	0	1	1	0	0	0	0	0	0	0	0	0	0	0	0	0	0	102377	Norman, 1869
Monoculodes packardi	Arthropoda	Malacostraca	Amphipoda	Oedicerotidae	Monoculodes	packardi	0	0	0	0	1	0	0	0	0	0	0	0	0	0	0	0	0	0	0	0	0	0	0	0	0	0	0	0	0	0	0	0	102892	Boeck, 1871
Natatolana borealis	Arthropoda	Malacostraca	Isopoda	Cirolanidae	Natatolana	borealis	0	0	0	0	0	0	0	0	0	0	0	0	0	0	0	0	0	0	0	1	0	0	0	0	0	0	0	0	0	0	0	0	118859	(Lilljeborg, 1851)
Nototropis nordlandicus	Arthropoda	Malacostraca	Amphipoda	Atylidae	Nototropis	nordlandicus	0	0	0	0	0	0	0	0	1	0	0	0	0	0	0	0	0	0	0	0	0	0	0	0	0	0	0	0	0	0	0	0	488962	(Boeck, 1871)
Nototropis vedlomensis	Arthropoda	Malacostraca	Amphipoda	Atylidae	Nototropis	vedlomensis	0	0	0	0	0	0	0	0	0	0	0	0	0	0	0	0	1	0	0	0	0	0	0	0	0	0	0	0	0	0	0	0	179538	(Spence Bate & Westwood, 1862)
Pardalisca sp.	Arthropoda	Malacostraca	Amphipoda	Pardaliscidae	Pardalisca		0	0	0	0	0	0	0	0	1	0	0	0	0	0	0	0	0	0	0	0	0	0	0	0	0	0	0	0	0	0	0	0	101710	Krøyer, 1842
Pardalisca tenuipes	Arthropoda	Malacostraca	Amphipoda	Pardaliscidae	Pardalisca	tenuipes	0	0	0	0	0	0	0	0	0	0	0	0	1	0	0	0	0	0	0	0	0	0	0	0	0	0	0	0	0	0	0	0	102949	G.O. Sars, 1893
Philomedes globosus	Arthropoda	Ostracoda	Myodocopida	Philomedidae	Philomedes	globosus	0	0	0	0	0	0	0	0	0	0	0	0	0	0	0	0	0	0	0	0	0	0	0	0	0	0	0	0	1	0	0	0	127719	(Lilljeborg, 1853) Sars, 1869
Rocinela danmoniens	Arthropoda	Malacostraca	Isopoda	Aegidae	Rocinela	danmoniensis	0	0	0	0	0	0	0	0	0	0	0	0	0	0	0	0	0	0	0	0	0	0	0	1	0	0	0	0	0	0	0	0	118834	Leach, 1818
Sarsinebalia typhlops	Arthropoda	Malacostraca	Leptostraca	Nebaliidae	Sarsinebalia	typhlops	0	0	0	0	1	0	0	0	0	0	0	0	0	0	0	0	0	0	0	0	0	0	0	0	0	0	0	0	0	0	0	0	147144	(G. O. Sars, 1869)
Scalpellum sp.	Arthropoda	Thecostraca	Scalpellomorpha	Scalpellidae	Scalpellum		0	0	0	0	0	0	0	0	0	0	0	0	0	0	0	0	0	0	0	0	0	0	0	0	0	0	0	1	0	0	0	0	106115	Leach, 1818
Skogsbergia megalops	Arthropoda	Ostracoda	Myodocopida	Cypridinidae	Skogsbergia	megalops	0	0	0	0	0	0	0	0	0	0	0	0	0	1	0	0	0	0	0	0	0	0	0	0	0	0	1	0	0	0	1	1	127727	(Sars, 1872)
Synchelidium haplocheles	Arthropoda	Malacostraca	Amphipoda	Oedicerotidae	Synchelidium	haplocheles	0	0	0	0	0	0	0	0	0	0	0	0	0	0	0	0	0	1	0	0	0	0	0	0	0	0	0	0	0	0	0	0	102924	(Grube, 1864)
Synchelidium intermedium	Arthropoda	Malacostraca	Amphipoda	Oedicerotidae	Synchelidium	intermedium	0	0	0	0	1	0	0	0	0	0	0	0	0	0	0	0	0	0	0	0	0	0	0	0	0	0	0	0	0	0	0	0	102926	Sars, 1892
Tanaidacea	Arthropoda	Malacostraca	Tanaidacea				0	0	0	0	0	1	1	0	0	0	0	0	0	0	0	0	0	0	0	0	1	0	0	0	0	0	0	0	0	0	0	0	1133	Dana, 1849
Themisto sp.	Arthropoda	Malacostraca	Amphipoda	Hyperiidae	Themisto		0	0	0	0	0	0	0	0	0	0	0	0	0	1	0	0	0	0	0	0	0	0	0	0	0	0	0	0	0	0	0	0	101800	Guérin, 1825
Tmetonyx acutus	Arthropoda	Malacostraca	Amphipoda	Uristidae	Tmetonyx	acutus	0	0	0	0	0	0	0	0	0	0	0	0	0	0	0	0	0	0	1	0	0	0	0	0	0	0	0	0	0	0	0	0	102733	(G.O. Sars, 1891)
Tmetonyx cicada	Arthropoda	Malacostraca	Amphipoda	Uristidae	Tmetonyx	cicada	0	0	0	0	0	0	0	0	0	0	0	0	0	0	0	0	0	0	0	0	0	0	0	0	0	0	0	1	0	0	0	1	102736	(Fabricius, 1780)
Unciola planipes	Arthropoda	Malacostraca	Amphipoda	Unciolidae	Unciola	planipes	0	0	0	0	0	0	0	0	0	0	0	0	0	0	0	0	1	1	0	0	0	0	0	0	0	0	0	0	0	0	0	0	102061	Norman, 1867
Urothoe elegans	Arthropoda	Malacostraca	Amphipoda	Urothoidae	Urothoe	elegans	0	0	0	0	0	0	0	0	0	0	0	0	0	0	0	0	0	1	0	0	0	0	0	0	0	0	0	0	0	0	1	1	103228	Spence Bate, 1857
Vargula norvegica	Arthropoda	Ostracoda	Myodocopida	Cypridinidae	Vargula	norvegica	0	0	0	0	0	0	0	0	0	1	0	0	0	0	0	0	0	0	0	0	0	0	0	1	1	1	1	0	0	0	1	1	127731	(Baird, 1860)
Westwoodilla caecula	Arthropoda	Malacostraca	Amphipoda	Oedicerotidae	Westwoodilla	caecula	0	0	0	0	0	0	0	0	0	0	0	0	0	0	0	0	1	0	0	0	0	0	0	0	0	0	0	0	0	0	0	0	102932	(Spence Bate, 1857)
Macandrevia cranium	Brachiopoda	Rhynchonellata	Terebratulida	Zeilleriidae	Macandrevia	cranium	0	0	0	0	0	0	0	0	0	0	0	0	0	0	0	0	0	1	1	0	0	0	0	0	0	1	0	1	0	0	0	0	104062	(O. F. Müller, 1776)
Abra longicallus	Mollusca	Bivalvia	Cardiida	Semelidae	Abra	longicallus	1	1	0	1	1	1	1	1	1	1	1	1	1	1	1	1	0	0	1	1	1	1	1	0	0	0	0	0	0	0	0	0	141434	(Scacchi, 1835)
Abra nitida	Mollusca	Bivalvia	Cardiida	Semelidae	Abra	nitida	0	1	0	0	0	0	0	0	0	0	0	0	0	0	0	0	0	0	0	0	0	0	0	0	0	0	0	0	0	0	0	0	141435	(O. F. Müller, 1776)
Adontorhina similis	Mollusca	Bivalvia	Lucinida	Thyasiridae	Adontorhina	similis	0	0	0	0	0	0	0	0	0	0	0	0	0	0	0	0	0	0	0	0	0	0	0	0	0	0	0	0	0	1	0	0	345774	Barry & McCormack, 2007
Alvania testae	Mollusca	Gastropoda	Littorinimorpha	Rissoidae	Alvania	testae	0	0	1	0	0	0	0	0	0	0	0	0	0	0	0	0	0	0	0	0	0	0	0	0	0	0	0	0	0	0	0	0	141251	(Aradas & Maggiore, 1844)
Antalis agilis	Mollusca	Scaphopoda	Dentaliida	Dentaliidae	Antalis	agilis	0	0	0	1	1	0	1	0	0	0	0	0	0	0	0	0	0	0	0	0	0	0	0	0	0	0	0	0	0	0	0	0	196374	(M. Sars in G.O. Sars, 1872)
Antalis entalis	Mollusca	Scaphopoda	Dentaliida	Dentaliidae	Antalis	entalis	0	0	0	0	0	0	0	0	0	0	0	0	0	0	0	0	1	0	0	0	0	1	1	1	0	1	0	0	0	0	1	0	150534	(Linnaeus, 1758)
Antalis occidentalis	Mollusca	Scaphopoda	Dentaliida	Dentaliidae	Antalis	occidentalis	0	0	0	0	0	0	0	0	0	0	0	0	0	0	0	0	0	0	0	0	0	0	0	0	0	0	0	0	0	0	1	0	196377	(Stimpson, 1851)
Antalis sp.	Mollusca	Scaphopoda	Dentaliida	Dentaliidae	Antalis		0	0	0	0	0	0	0	0	0	0	0	0	1	0	0	0	0	0	1	0	1	0	0	0	0	0	0	0	0	0	0	0	150531	H. Adams & A. Adams, 1854
Astarte sulcata	Mollusca	Bivalvia	Carditida	Astartidae	Astarte	sulcata	0	0	0	0	0	0	0	0	0	0	0	0	0	0	0	0	0	0	1	0	1	0	0	1	0	1	0	0	1	0	0	0	138824	(da Costa, 1778)
Axinulus croulinensis	Mollusca	Bivalvia	Lucinida	Thyasiridae	Axinulus	croulinensis	0	0	0	0	1	0	0	0	0	0	0	0	0	0	0	0	0	0	0	0	0	0	0	0	0	0	0	0	0	0	0	0	234161	(Jeffreys, 1847)
Bathyarca pectunculoides	Mollusca	Bivalvia	Arcida	Arcidae	Bathyarca	pectunculoides	0	1	0	0	0	0	1	1	0	0	0	0	0	0	0	0	0	0	0	0	0	1	1	1	0	1	1	0	0	0	0	1	138799	(Scacchi, 1835)
Bivalvia	Mollusca	Bivalvia					0	0	0	0	0	0	0	0	0	0	0	0	0	0	0	0	0	0	0	1	0	0	0	0	0	0	0	0	0	0	0	0	105	Linnaeus, 1758
Cardiomya costellata	Mollusca	Bivalvia		Cuspidariidae	Cardiomya	costellata	1	0	0	0	0	0	0	0	0	0	0	0	0	0	1	0	0	0	0	0	0	0	0	0	0	0	0	0	0	0	0	0	139433	(Deshayes, 1835)
Caudofoveata	Mollusca	Caudofoveata					1	1	0	1	0	0	1	1	1	1	0	1	1	1	0	1	0	0	0	1	0	0	0	1	0	0	0	0	0	0	0	1	151365	C. R. Boettger, 1956
Colus sp.	Mollusca	Gastropoda	Neogastropoda	Colidae	Colus		0	0	0	0	0	0	0	0	0	0	0	0	0	0	0	0	1	1	0	0	0	0	0	0	0	0	0	0	0	0	0	0	137704	Röding, 1798
Cuspidaria lamellosa	Mollusca	Bivalvia		Cuspidariidae	Cuspidaria	lamellosa	1	1	0	1	1	1	1	0	0	1	1	0	1	1	1	1	0	0	0	0	1	0	1	0	0	0	1	1	1	0	0	0	139449	(Sars G. O., 1878)
Cuspidaria obesa	Mollusca	Bivalvia		Cuspidariidae	Cuspidaria	obesa	0	0	0	1	0	0	0	0	0	0	0	0	0	0	0	0	0	0	0	0	0	0	0	0	0	0	1	0	0	0	0	0	139450	(Lovén, 1846)
Cuspidaria rostrata	Mollusca	Bivalvia		Cuspidariidae	Cuspidaria	rostrata	1	0	0	0	0	0	0	0	0	0	0	0	0	0	0	0	0	0	0	0	0	0	0	0	0	0	0	0	0	0	0	0	139453	(Spengler, 1793)
Cyrillia linearis	Mollusca	Gastropoda	Neogastropoda	Raphitomidae	Cyrillia	linearis	0	0	0	0	0	0	0	0	0	0	0	0	0	0	0	0	1	1	0	0	0	0	0	0	0	0	0	0	0	0	0	0	1389226	(Montagu, 1803)
Dacrydium ockelmanni	Mollusca	Bivalvia	Mytilida	Mytilidae	Dacrydium	ockelmanni	0	0	0	0	0	0	0	0	0	0	0	0	0	0	0	0	0	0	0	1	1	0	0	1	1	0	1	0	0	0	1	0	140447	Mattson & Warén, 1977
Dacrydium vitreum	Mollusca	Bivalvia	Mytilida	Mytilidae	Dacrydium	vitreum	0	0	0	0	0	0	0	0	0	0	0	0	0	0	0	0	0	0	0	0	0	0	0	0	0	0	0	0	1	0	0	0	140449	(Møller, 1842)
Delectopecten vitreus	Mollusca	Bivalvia	Pectinida	Pectinidae	Delectopecten	vitreus	0	0	0	0	0	0	0	0	0	1	0	0	0	0	0	0	0	0	0	0	0	0	0	0	0	0	0	0	0	0	0	0	140702	(Gmelin, 1791)
Entalina tetragona	Mollusca	Scaphopoda	Gadilida	Entalinidae	Entalina	tetragona	1	1	0	1	1	1	1	0	1	1	1	0	1	0	1	1	0	0	1	1	1	1	1	1	0	0	0	0	0	0	0	0	139691	(Brocchi, 1814)
Eulima bilineata	Mollusca	Gastropoda	Littorinimorpha	Eulimidae	Eulima	bilineata	0	0	0	0	0	0	0	0	0	0	0	0	0	0	0	0	0	0	0	0	0	1	0	0	0	0	0	0	0	0	0	0	139800	Alder, 1848
Euspira montagui	Mollusca	Gastropoda	Littorinimorpha	Naticidae	Euspira	montagui	0	0	0	0	0	0	0	0	0	0	0	0	0	0	0	0	1	0	0	0	0	0	0	0	0	0	0	0	0	0	0	0	140533	(Forbes, 1838)
Gari costulata	Mollusca	Bivalvia	Cardiida	Psammobiidae	Gari	costulata	0	0	0	0	0	0	0	0	0	0	0	0	0	0	0	0	1	0	0	0	0	0	0	0	0	0	0	0	0	0	0	0	140868	(W. Turton, 1822)
Genaxinus eumyarius	Mollusca	Bivalvia	Lucinida	Thyasiridae	Genaxinus	eumyarius	1	1	0	0	0	1	0	1	1	1	0	1	1	1	1	1	0	0	0	0	0	1	1	1	0	0	0	0	0	0	0	0	851922	(M. Sars, 1870)
Haliella stenostoma	Mollusca	Gastropoda	Littorinimorpha	Eulimidae	Haliella	stenostoma	0	1	0	0	0	0	0	0	0	0	0	0	0	1	0	0	0	0	0	0	0	0	0	0	0	0	0	0	0	0	0	0	139825	(Jeffreys, 1858)
Hanleya hanleyi	Mollusca	Polyplacophora	Lepidopleurida	Hanleyidae	Hanleya	hanleyi	0	0	0	0	0	0	0	0	0	0	0	0	0	0	0	0	1	0	0	0	0	0	0	0	0	0	0	0	0	0	0	0	140082	(Bean, 1844)
Hermania scabra	Mollusca	Gastropoda	Cephalaspidea	Philinidae	Hermania	scabra	0	0	0	0	0	0	1	0	1	0	0	0	0	0	0	0	0	0	0	0	0	0	0	0	0	0	0	0	0	0	0	0	867492	(O. F. Müller, 1784)
Hiatella sp.	Mollusca	Bivalvia	Adapedonta	Hiatellidae	Hiatella		0	0	0	0	0	0	0	0	0	0	0	0	1	0	0	0	0	0	0	0	0	0	0	0	0	1	0	0	0	0	0	0	138068	Bosc, 1801
Kelliella miliaris	Mollusca	Bivalvia	Venerida	Kelliellidae	Kelliella	miliaris	1	1	1	1	1	1	1	1	1	1	1	0	1	1	1	1	0	0	1	1	1	0	1	0	0	0	0	0	0	0	0	0	152396	(Philippi, 1844)
Leptaxinus minutus	Mollusca	Bivalvia	Lucinida	Thyasiridae	Leptaxinus	minutus	0	0	0	0	0	0	0	0	0	0	0	0	0	0	0	0	0	0	0	0	0	0	0	0	0	0	0	1	0	0	1	1	152894	Verrill & Bush, 1898
Leptochiton asellus	Mollusca	Polyplacophora	Lepidopleurida	Leptochitonidae	Leptochiton	asellus	0	0	0	0	0	0	0	0	0	0	0	0	0	0	0	0	1	1	0	0	0	0	0	0	0	0	0	0	0	0	0	0	140199	(Gmelin, 1791)
Limatula gwyni	Mollusca	Bivalvia	Limida	Limidae	Limatula	gwyni	0	0	0	0	0	0	1	0	0	0	0	0	1	0	0	0	0	0	0	0	0	0	0	0	0	0	0	0	0	0	0	0	140237	(Sykes, 1903)
Limatula hyperborea	Mollusca	Bivalvia	Limida	Limidae	Limatula	hyperborea	0	0	0	0	0	0	0	0	0	0	0	0	0	0	0	0	0	0	0	0	0	0	0	0	0	1	0	0	0	0	0	0	140238	Jensen, 1905
Limatula subauriculata	Mollusca	Bivalvia	Limida	Limidae	Limatula	subauriculata	0	0	0	0	0	0	0	0	0	0	0	0	0	0	0	0	1	0	0	0	0	0	0	0	0	0	0	0	0	0	0	0	140242	(Montagu, 1808)
Limopsis cristata	Mollusca	Bivalvia	Arcida	Limopsidae	Limopsis	cristata	0	0	0	0	0	0	0	0	1	1	1	0	1	0	1	1	0	0	0	0	0	1	1	1	1	1	0	0	0	0	0	0	140253	Jeffreys, 1876
Lyonsiella abyssicola	Mollusca	Bivalvia		Lyonsiellidae	Lyonsiella	abyssicola	0	0	0	0	0	0	0	0	0	0	0	0	0	0	0	0	0	0	0	0	0	0	0	1	0	0	1	0	0	0	1	0	141947	(Sars G. O., 1872)
Malletia pianii	Mollusca	Bivalvia	Nuculanida	Malletiidae	Malletia	pianii	0	0	0	0	0	0	0	1	0	1	1	0	0	0	0	1	0	0	0	0	0	0	0	0	0	0	0	0	0	0	0	0	1476740	(Van Aartsen & Giannuzzi-Savelli, 1991)
Mendicula ferruginosa	Mollusca	Bivalvia	Lucinida	Thyasiridae	Mendicula	ferruginosa	0	1	0	0	1	1	1	1	0	1	1	1	0	1	1	0	0	0	1	0	0	0	1	0	0	0	0	0	0	0	0	0	152905	(Forbes, 1844)
Modiolula phaseolina	Mollusca	Bivalvia	Mytilida	Mytilidae	Modiolula	phaseolina	0	0	0	0	0	0	0	0	0	0	0	0	0	0	0	0	0	1	0	0	0	0	0	0	0	0	0	0	0	0	0	0	140461	(Philippi, 1844)
Neomenia carinata	Mollusca	Solenogastres		Neomeniidae	Neomenia	carinata	0	0	0	0	0	0	0	0	0	0	0	0	0	0	0	0	1	0	0	0	0	0	0	0	0	0	0	0	0	0	0	0	140560	Tullberg, 1875
Nucula tumidula	Mollusca	Bivalvia	Nuculida	Nuculidae	Nucula	tumidula	1	0	0	0	1	1	0	0	0	0	1	0	1	1	0	0	0	0	0	1	0	1	1	1	0	0	0	0	0	0	0	0	140593	Malm, 1861
Parathyasira equalis	Mollusca	Bivalvia	Lucinida	Thyasiridae	Parathyasira	equalis	0	0	0	0	0	0	0	1	0	0	0	0	0	0	0	0	0	0	0	0	0	0	0	0	0	0	0	0	0	0	0	0	954693	(Verrill & Bush, 1898)
Parathyasira granulosa	Mollusca	Bivalvia	Lucinida	Thyasiridae	Parathyasira	granulosa	0	0	0	0	1	1	0	0	0	1	1	0	1	1	0	0	0	0	0	0	0	0	1	0	0	0	0	0	0	0	0	0	851917	(Monterosato, 1874)
Parvicardium minimum	Mollusca	Bivalvia	Cardiida	Cardiidae	Parvicardium	minimum	1	1	1	1	1	1	0	1	0	0	1	0	1	1	0	1	0	0	1	1	1	1	1	1	0	0	0	0	0	0	1	0	1417307	(Philippi, 1836)
Pododesmus patelliformis	Mollusca	Bivalvia	Pectinida	Anomiidae	Pododesmus	patelliformis	0	0	0	0	0	0	0	0	0	0	0	0	0	0	0	0	1	0	0	0	0	0	0	0	0	0	0	0	0	0	0	0	138751	(Linnaeus, 1761)
Poromya granulata	Mollusca	Bivalvia		Poromyidae	Poromya	granulata	0	0	0	0	0	0	0	0	0	0	0	0	0	0	0	0	0	0	0	0	0	0	0	1	0	0	0	0	0	0	1	0	140843	(Nyst & Westendorp, 1839)
Pulsellum cf. lofotense	Mollusca	Scaphopoda	Gadilida	Pulsellidae	Pulsellum	lofotense	0	1	0	0	1	0	1	0	1	0	0	0	0	0	0	0	0	0	0	0	0	0	0	0	0	0	0	0	0	0	0	0	140893	(M. Sars, 1865)
Rissoidae	Mollusca	Gastropoda	Littorinimorpha	Rissoidae			0	0	0	0	0	0	0	0	0	0	0	0	0	0	0	0	0	0	0	1	0	0	0	0	0	0	0	0	0	0	0	0	123	Gray, 1847
Similipecten greenlandicus	Mollusca	Bivalvia	Pectinida	Propeamussiidae	Similipecten	greenlandicus	0	0	0	0	0	0	0	0	0	0	0	0	0	0	0	0	0	0	0	0	0	1	0	0	0	0	0	1	0	1	0	0	181299	(G. B. Sowerby II, 1842)
Similipecten similis	Mollusca	Bivalvia	Pectinida	Propeamussiidae	Similipecten	similis	1	0	0	0	0	0	1	0	1	0	0	0	0	1	0	0	0	0	1	1	1	0	0	0	0	0	0	0	0	0	0	0	147154	(Laskey, 1811)
Siphonodentalium lobatum	Mollusca	Scaphopoda	Gadilida	Gadilidae	Siphonodentalium	lobatum	0	0	0	0	0	0	0	0	0	0	0	0	0	0	0	0	0	0	0	0	0	0	0	0	0	0	0	0	0	0	1	0	140015	(G. B. Sowerby II, 1860)
Siphonodentalium sp.	Mollusca	Scaphopoda	Gadilida	Gadilidae	Siphonodentalium		0	0	0	0	0	0	0	0	0	0	0	0	0	0	0	0	0	0	0	0	0	0	0	0	0	0	1	0	0	0	0	0	138027	M. Sars, 1859
Thracia villosiuscula	Mollusca	Bivalvia		Thraciidae	Thracia	villosiuscula	0	0	0	0	0	0	0	0	0	0	0	0	0	0	0	0	1	0	0	0	0	0	0	0	0	0	0	0	0	0	0	0	141651	(MacGillivray, 1827)
Thyasira obsoleta	Mollusca	Bivalvia	Lucinida	Thyasiridae	Thyasira	obsoleta	0	0	0	0	0	0	1	0	0	0	0	0	0	0	1	0	0	0	0	0	0	0	0	0	0	0	0	0	0	1	0	0	141668	(Verrill & Bush, 1898)
Thyasiridae	Mollusca	Bivalvia	Lucinida	Thyasiridae	Thyasira		1	1	0	0	0	0	0	0	0	0	0	0	0	0	0	0	0	0	0	0	0	0	0	0	0	0	0	0	0	0	0	0	138552	Lamarck, 1818
Tropidomya abbreviata	Mollusca	Bivalvia		Cuspidariidae	Tropidomya	abbreviata	0	0	0	0	0	0	0	0	0	0	0	1	0	0	0	0	0	0	0	0	0	0	0	0	0	0	0	0	0	0	0	0	139470	(Forbes, 1843)
Vitreolina philippi	Mollusca	Gastropoda	Littorinimorpha	Eulimidae	Vitreolina	philippi	0	0	0	0	0	0	0	0	0	0	0	0	0	0	0	0	1	1	0	0	0	0	0	0	0	0	0	0	0	0	0	0	139903	(de Rayneval & Ponzi, 1854)
Yoldiella lucida	Mollusca	Bivalvia	Nuculanida	Yoldiidae	Yoldiella	lucida	0	0	0	1	0	0	1	0	0	0	0	0	1	0	0	0	0	0	1	1	1	1	0	1	1	0	1	0	0	0	1	0	142002	(Lovén, 1846)
Yoldiella nana	Mollusca	Bivalvia	Nuculanida	Yoldiidae	Yoldiella	nana	1	0	0	0	0	1	1	0	1	1	0	0	0	0	0	0	0	0	1	1	1	0	0	0	0	0	1	0	1	0	1	1	142004	(M. Sars, 1865)
Yoldiella philippiana	Mollusca	Bivalvia	Nuculanida	Yoldiidae	Yoldiella	philippiana	0	0	0	0	0	0	0	0	0	0	0	0	0	0	0	0	0	0	1	0	0	0	0	0	0	0	0	0	0	0	0	0	142005	(Nyst, 1845)

## Sheet: ST4 Barcoded specimens
Supplementary Table 4. List of specimens selected for barcoding and the resultant GenBank accession numbers for successful barcoding.
Extract no.	Species	Group	Area	COI GenBank	18S GenBank	28S GenBank
1	Antalis agilis	Mollusca	Troll	OQ053019	OQ071217	OQ071281
2	Antalis agilis	Mollusca	Troll	OQ053020	OQ071218	OQ071282
3	Antalis occidentalis	Mollusca	Goliat	OQ053021	OQ071219	OQ071283
4	Dacrydium ockelmanni	Mollusca	Duva
5	Dacrydium ockelmanni	Mollusca	Duva
6	Dacrydium ockelmanni	Mollusca	Snøhvit
7	Dacrydium ockelmanni	Mollusca	Goliat
8	Dacrydium vitreum	Mollusca	Johan Castberg		OQ071220	OQ071284
9	Leptaxinus minutus	Mollusca	Johan Castberg	OQ053022	OQ071221	OQ071285
10	Leptaxinus minutus	Mollusca	Goliat	OQ053023	OQ071222	OQ071286
11	Pulsellum lofotense	Mollusca	Troll		OQ071223	OQ071287
12	Pulsellum lofotense	Mollusca	Troll		OQ071224	OQ071288
13	Pulsellum lofotense	Mollusca	Troll		OQ071225
14	Vitreolina philippi	Mollusca	Huldra
15	Limopsis cristata	Mollusca	Fram C	OQ053024	OQ071226	OQ071289
16	Limopsis cristata	Mollusca	Fram H Nord		OQ071227	OQ071290
17	Limopsis cristata	Mollusca	Snøhvit		OQ071228	OQ071291
18	Limopsis cristata	Mollusca	Spissa	OQ053025	OQ071229	OQ071292
19	Similipecten similis	Mollusca	Troll	OQ053026	OQ071230	OQ071293
20	Similipecten similis	Mollusca	Troll	OQ053027	OQ071231	OQ071294
21	Similipecten similis	Mollusca	Duva	OQ053028	OQ071232	OQ071295
22	Cuspidaria lamellosa	Mollusca	Troll	OQ053029		OQ071296
23	Cuspidaria lamellosa	Mollusca	Troll	OQ053030		OQ071297
24	Cuspidaria lamellosa	Mollusca	Troll	OQ053031		OQ071298
25	Calathura norvegica	Crustacea	Duva	OQ053032
26	Calathura norvegica	Crustacea	Duva
27	Calathura norvegica	Crustacea	Snøhvit	OQ053033
28	Haploops carinata	Crustacea	Fram C		OQ071233
29	Haploops carinata	Crustacea	Fram C	OQ053034	OQ071234
30	Haploops robusta	Crustacea	Duva	OQ053035	OQ071235
31	Haploops robusta	Crustacea	Duva	OQ053036	OQ071236
32	Haploops robusta	Crustacea	Duva	OQ053037
33	Ilyarachna longicornis	Crustacea	Troll			OQ071299
34	Ilyarachna longicornis	Crustacea	Troll	OQ053038		OQ071300
35	Ilyarachna longicornis	Crustacea	Troll	OQ053039	OQ071237	OQ071301
36	Ilyarachna longicornis	Crustacea	Fram H Nord	OQ053040	OQ071238	OQ071302
37	Laetmatophilus armatus	Crustacea	Troll	OQ053041	OQ071239
38	Laetmatophilus armatus	Crustacea	Duva		OQ071240
39	Leucon nasicoides	Crustacea	Troll		OQ071241
40	Lysianassa costae	Crustacea	Troll	OQ053042	OQ071242
41	Medicorophium affine	Crustacea	Troll
42	Philomedes globosus	Crustacea	Johan Castberg	OQ053043	OQ071243
43	Skogsbergia megalops	Crustacea	Goliat
44	Vargula norvegica	Crustacea	Snøhvit	OQ053044	OQ071244	OQ071303
45	Vargula norvegica	Crustacea	Snøhvit	OQ053045	OQ071245	OQ071304
46	Vargula norvegica	Crustacea	Goliat	OQ053046	OQ071246	OQ071305
47	Nototropis vedlomensis	Crustacea	Huldra	OQ053047	OQ071247
48	Byblis crassicornis	Crustacea	Duva	OQ053048
49	Amage auricula	Annelida	Fram C		OQ071248
50	Amage auricula	Annelida	Fram H Nord		OQ071249
51	Amage auricula	Annelida	Duva		OQ071250
52	Aponuphis bilineata	Annelida	Huldra		OQ071251	OQ071306
53	Artacama proboscoidea	Annelida	Johan Castberg		OQ071252	OQ071307
54	Dasybranchus caducus	Annelida	Troll			OQ071308
55	Dasybranchus caducus	Annelida	Fram C		OQ071253	OQ071309
56	Dasybranchus caducus	Annelida	Fram H Nord		OQ071254	OQ071310
57	Filograna implexa	Annelida	Goliat			OQ071311
58	Lanice conchilega	Annelida	Duva	OQ053049	OQ071255	OQ071312
59	Maldane koreni	Annelida	Johan Castberg	OQ053050	OQ071256	OQ071313
60	Marphysa belli	Annelida	Troll
61	Marphysa belli	Annelida	Fram H Nord
62	Marphysa belli	Annelida	Duva
63	Octobranchus floriceps	Annelida	Huldra	OQ053051	OQ071257	OQ071314
64	Octobranchus sikorskii	Annelida	Duva		OQ071258	OQ071315
65	Octobranchus sikorskii	Annelida	Troll	OQ053052	OQ071259	OQ071316
66	Octobranchus sikorskii	Annelida	Fram C	OQ053053	OQ071260	OQ071317
67	Octobranchus sikorskii	Annelida	Fram H Nord	OQ053054	OQ071261	OQ071318
68	Paradiopatra fjordica	Annelida	Troll
69	Paradiopatra fjordica	Annelida	Fram H Nord		OQ071262	OQ071319
70	Paradiopatra fjordica	Annelida	Duva		OQ071263
71	Paradiopatra fjordica	Annelida	Spissa			OQ071320
72	Placostegus tridentatus	Annelida	Huldra
73	Placostegus tridentatus	Annelida	Duva
74	Pseudopolydora pulchra	Annelida	Huldra		OQ071264
75	Myriochele heeri	Annelida	Fram H Nord
76	Myriochele heeri	Annelida	Johan Castberg
77	Myriochele heeri	Annelida	Goliat
78	Macandrevia cranium	Brachiopoda	Snøhvit		OQ071265
79	Diastylis tumida	Crustacea	Fram C		OQ071266
80	Ilyarachna longicornis	Crustacea	Fram H Nord	OQ053055		OQ071321
81	Ilyarachna longicornis	Crustacea	Fram H Nord	OQ053056	OQ071267	OQ071322
82	Ischnomesus bispinosus	Crustacea	Fram H Nord		OQ071268	OQ071323
83	Abra longicallus	Mollusca	Troll	OQ053057	OQ071269	OQ071324
84	Abra longicallus	Mollusca	Troll	OQ053058	OQ071270	OQ071325
85	Abra longicallus	Mollusca	Troll	OQ053059	OQ071271	OQ071326
86	Similipecten greenlandicus	Mollusca	Johan Castberg	OQ053060	OQ071272	OQ071327
87	Kelliella miliaris	Mollusca	Fram C	OQ053061	OQ071273	OQ071328
88	Kelliella miliaris	Mollusca	Fram H Nord	OQ053062	OQ071274	OQ071329
89	Kelliella miliaris	Mollusca	Fram H Nord	OQ053063	OQ071275	OQ071330
90	Unciola planipes	Crustacea	Huldra	OQ053064	OQ071276
91	Unciola planipes	Crustacea	Huldra	OQ053065	OQ071277
92	Unciola planipes	Crustacea	Huldra
93	Leptocheirus hirsutimanus	Crustacea	Huldra		OQ071278
94	Leptocheirus hirsutimanus	Crustacea	Huldra		OQ071279
95	Leptocheirus hirsutimanus	Crustacea	Huldra		OQ071280
96	Negative control

## Sheet: ST5 Community samples
Supplementary Table 5. Community sample composition and summaries. TRB = Troll B, HUL = Huldra, DUV = Duva.
Assigned by taxonomist	WoRMS classification						No specimens						Classification summary			Area unique taxa summary			Area specimen summary
	Phylum	Class	Order	Family	Genus	Species	Duva	Huldra	Troll B	Sum			Total unique taxa	152		Total unique taxa	152		Total specimens	737
Oligochaeta	Annelida	Clitellata					1		1	2			Species level	120		TRB unique taxa	78		TRB specimens	271
Dasybranchus caducus	Annelida	Polychaeta	[Unassigned]	Capitellidae	Dasybranchus	caducus			1	1			At least genus level	143		DUV unique taxa	61		DUV specimens	210
Heteromastus filiformis	Annelida	Polychaeta	[Unassigned]	Capitellidae	Heteromastus	filiformis	8	1	41	50			At least family level	148		HUL unique taxa	63		HUL specimens	256
Notomastus latericeus	Annelida	Polychaeta	[Unassigned]	Capitellidae	Notomastus	latericeus		6		6			At least order level	149
Clymenura borealis	Annelida	Polychaeta	[Unassigned]	Maldanidae	Clymenura	borealis	1		3	4			At least class level	152
Clymenura sp.n.A	Annelida	Polychaeta	[Unassigned]	Maldanidae	Clymenura				1	1			At least phylum level	152
Euclymene lindrothi	Annelida	Polychaeta	[Unassigned]	Maldanidae	Euclymene	lindrothi			2	2
Leiochone johnstoni	Annelida	Polychaeta	[Unassigned]	Maldanidae	Leiochone	johnstoni		1		1			Unique taxa present in:
Microclymene tricirrata	Annelida	Polychaeta	[Unassigned]	Maldanidae	Microclymene	tricirrata			1	1			All three areas	8
Notoproctus oculatus	Annelida	Polychaeta	[Unassigned]	Maldanidae	Notoproctus	oculatus			2	2			Only TRB and HUL	2
Petaloclymene n.sp.	Annelida	Polychaeta	[Unassigned]	Maldanidae	Petaloclymene				1	1			Only TRB and DUV	27
Rhodine loveni	Annelida	Polychaeta	[Unassigned]	Maldanidae	Rhodine	loveni			1	1			Only DUV and HUL	5
Ophelina modesta	Annelida	Polychaeta	[Unassigned]	Opheliidae	Ophelina	modesta			2	2			Only TRB	41
Ophelina norvegica	Annelida	Polychaeta	[Unassigned]	Opheliidae	Ophelina	norvegica			1	1			Only HUL	48
Ophelina nr. abranchiata	Annelida	Polychaeta	[Unassigned]	Opheliidae	Ophelina		2		1	3			Only DUV	21
Ophelina nr. cylindricaudata	Annelida	Polychaeta	[Unassigned]	Opheliidae	Ophelina		1			1
Phylo norvegica	Annelida	Polychaeta	[Unassigned]	Orbiniidae	Phylo	norvegicus			1	1
Galathowenia oculata	Annelida	Polychaeta	[Unassigned]	Oweniidae	Galathowenia	oculata		5		5
Galathowenia sp.	Annelida	Polychaeta	[Unassigned]	Oweniidae	Galathowenia		3	1	1	5
Myriochele heeri	Annelida	Polychaeta	[Unassigned]	Oweniidae	Myriochele	heeri	1		10	11
Owenia borealis	Annelida	Polychaeta	[Unassigned]	Oweniidae	Owenia	borealis		2		2
Aricidea sp.	Annelida	Polychaeta	[Unassigned]	Paraonidae	Aricidea			1		1
Levinsenia gracilis	Annelida	Polychaeta	[Unassigned]	Paraonidae	Levinsenia	gracilis			2	2
Paradoneis sp.	Annelida	Polychaeta	[Unassigned]	Paraonidae	Paradoneis		15	2		17
Paramphinome jeffreysi	Annelida	Polychaeta	Amphinomida	Amphinomidae	Paramphinome	jeffreysii	1	3	32	36
Euphrosine sp.	Annelida	Polychaeta	Amphinomida	Euphrosinidae	Euphrosine			1		1
Protodorvillea sp.	Annelida	Polychaeta	Eunicida	Dorvilleidae	Protodorvillea			16	2	18
Paucibranchia bellii	Annelida	Polychaeta	Eunicida	Eunicidae	Marphysa	belli			3	3
Lumbrineridae	Annelida	Polychaeta	Eunicida	Lumbrineridae			2			2
Nothria conchylega	Annelida	Polychaeta	Eunicida	Onuphidae	Nothria	conchylega	1	1		2
Paradiopatra fjordica	Annelida	Polychaeta	Eunicida	Onuphidae	Paradiopatra	fiordica			3	3
Paradiopatra quadricuspis	Annelida	Polychaeta	Eunicida	Onuphidae	Paradiopatra	quadricuspis	2		13	15
Glycera lapidum	Annelida	Polychaeta	Phyllodocida	Glyceridae	Glycera	lapidum	9	5	4	18
Goniada maculata	Annelida	Polychaeta	Phyllodocida	Goniadidae	Goniada	maculata		1		1
Goniadella cf. gracilis	Annelida	Polychaeta	Phyllodocida	Goniadidae	Goniadella	gracilis		12		12
Psamathe fusca	Annelida	Polychaeta	Phyllodocida	Hesionidae	Kefersteinia	cirrata		1		1
Aglaophamus pulchra	Annelida	Polychaeta	Phyllodocida	Nephtyidae	Aglaophamus	pulcher	1			1
Nephtys hystricis	Annelida	Polychaeta	Phyllodocida	Nephtyidae	Nephtys	hystricis	1		2	3
Ceratocephale loveni	Annelida	Polychaeta	Phyllodocida	Nereididae	Ceratocephale	loveni			3	3
Phyllodoce groenlandica	Annelida	Polychaeta	Phyllodocida	Phyllodocidae	Phyllodoce	groenlandica		1		1
Protomystides exigua	Annelida	Polychaeta	Phyllodocida	Phyllodocidae	Protomystides	exigua			1	1
Sige fusigera	Annelida	Polychaeta	Phyllodocida	Phyllodocidae	Sige	fusigera		1		1
Pilargis sp.	Annelida	Polychaeta	Phyllodocida	Pilargidae	Pilargis				1	1
Bylgides cf. elegans	Annelida	Polychaeta	Phyllodocida	Polynoidae	Bylgides	elegans	1			1
Harmothoe mariannae	Annelida	Polychaeta	Phyllodocida	Polynoidae	Harmothoe	mariannae		1		1
Malmgrenia mcintoshi	Annelida	Polychaeta	Phyllodocida	Polynoidae	Malmgrenia	mcintoshi		1		1
Polynoidae	Annelida	Polychaeta	Phyllodocida	Polynoidae					1	1
Neoleanira tetragona	Annelida	Polychaeta	Phyllodocida	Sigalionidae	Neoleanira	tetragona			1	1
Pholoe baltica	Annelida	Polychaeta	Phyllodocida	Sigalionidae	Pholoe	baltica		2		2
Pisione remota	Annelida	Polychaeta	Phyllodocida	Sigalionidae	Pisione	remota		9		9
Sphaerodorum gracilis	Annelida	Polychaeta	Phyllodocida	Sphaerodoridae	Sphaerodorum	flavum			1	1
Exogoninae	Annelida	Polychaeta	Phyllodocida	Syllidae			11	35	1	47
Euchone sp.	Annelida	Polychaeta	Sabellida	Sabellidae	Euchone		15	1	1	17
Sabella pavonina	Annelida	Polychaeta	Sabellida	Sabellidae	Sabella	pavonina		1		1
Sabellidae	Annelida	Polychaeta	Sabellida	Sabellidae			1		1	2
Hydroides norvegica	Annelida	Polychaeta	Sabellida	Serpulidae	Hydroides	norvegica	1	1		2
Aonides paucibranchiata	Annelida	Polychaeta	Spionida	Spionidae	Aonides	paucibranchiata		7		7
Laonice sp.	Annelida	Polychaeta	Spionida	Spionidae	Laonice			6		6
Malacoceros sp.	Annelida	Polychaeta	Spionida	Spionidae	Malacoceros			1		1
Prionospio dubia	Annelida	Polychaeta	Spionida	Spionidae	Prionospio	dubia	1		2	3
Prionospio sp.	Annelida	Polychaeta	Spionida	Spionidae	Prionospio		2			2
Spiophanes bombyx	Annelida	Polychaeta	Spionida	Spionidae	Spiophanes	bombyx		7		7
Spiophanes kroyeri	Annelida	Polychaeta	Spionida	Spionidae	Spiophanes	kroyeri	1	1	11	13
Spiophanes wigleyi	Annelida	Polychaeta	Spionida	Spionidae	Spiophanes	wigleyi	1		1	2
Actaedrilus polyonyx	Annelida	Polychaeta	Terebellida	Acrocirridae	Macrochaeta	polyonyx	1		1	2
Ampharete octocirrata	Annelida	Polychaeta	Terebellida	Ampharetidae	Ampharete	octocirrata		1		1
Amphicteis sp. (gunneri group)	Annelida	Polychaeta	Terebellida	Ampharetidae	Amphicteis		1			1
Amythasides macroglossus	Annelida	Polychaeta	Terebellida	Ampharetidae	Amythasides	macroglossus	8		4	12
Anobothrus sp. (laubieri group)	Annelida	Polychaeta	Terebellida	Ampharetidae	Anobothrus		3		1	4
Aphelochaeta sp.	Annelida	Polychaeta	Terebellida	Cirratulidae	Aphelochaeta			1	5	6
Chaetozone sp.	Annelida	Polychaeta	Terebellida	Cirratulidae	Chaetozone		2		3	5
Raricirrus beryli	Annelida	Polychaeta	Terebellida	Cirratulidae	Raricirrus	beryli			1	1
Laubieriopsis norvegica	Annelida	Polychaeta	Terebellida	Fauveliopsidae	Laubieriopsis	norvegica	1		3	4
Flabelligeridae	Annelida	Polychaeta	Terebellida	Flabelligeridae			1			1
Pectinaria auricoma	Annelida	Polychaeta	Terebellida	Pectinariidae	Pectinaria	auricoma			9	9
Pectinaria koreni	Annelida	Polychaeta	Terebellida	Pectinariidae	Pectinaria	koreni			1	1
Amphitrite cirrata	Annelida	Polychaeta	Terebellida	Terebellidae	Amphitrite	cirrata		1		1
Pista bansei	Annelida	Polychaeta	Terebellida	Terebellidae	Pista	bansei	6	46		52
Polycirrus sp.	Annelida	Polychaeta	Terebellida	Terebellidae	Polycirrus			2		2
Octobranchus sikorskii	Annelida	Polychaeta	Terebellida	Trichobranchidae	Octobranchus	sikorskii			2	2
Terebellides sp.	Annelida	Polychaeta	Terebellida	Trichobranchidae	Terebellides		6		8	14
Onchnesoma squamatum	Annelida	[Unassigned]	Sipuncula	Golfingiidae	Onchnesoma	squamatum	3			3
Onchnesoma steenstrupi	Annelida	[Unassigned]	Sipuncula	Golfingiidae	Onchnesoma	steenstrupi	3			3
Copepoda	Arthropoda	Hexanauplia					12	8	9	29
Ampelisca gibba	Arthropoda	Malacostraca	Amphipoda	Ampeliscidae	Ampelisca	gibba	2			2
Ampelisca macrocephala	Arthropoda	Malacostraca	Amphipoda	Ampeliscidae	Ampelisca	macrocephala	1			1
Ampelisca tenuicornis	Arthropoda	Malacostraca	Amphipoda	Ampeliscidae	Ampelisca	tenuicornis		1		1
Ampelisca sp.	Arthropoda	Malacostraca	Amphipoda	Ampeliscidae	Ampelisca				1	1
Haploops robusta	Arthropoda	Malacostraca	Amphipoda	Ampeliscidae	Haploops	robusta	7			7
Amphilochus manudens	Arthropoda	Malacostraca	Amphipoda	Amphilochidae	Amphilochus	manudens		1		1
Autonoe longipes	Arthropoda	Malacostraca	Amphipoda	Aoridae	Autonoe	longipes		2		2
Cheirocratus assimilis	Arthropoda	Malacostraca	Amphipoda	Cheirocratidae	Cheirocratus	assimilis		1		1
Cheirocratus sundevalli	Arthropoda	Malacostraca	Amphipoda	Cheirocratidae	Cheirocratus	sundevallii		2		2
Leptocheirus hirsutimanus	Arthropoda	Malacostraca	Amphipoda	Corophiidae	Leptocheirus	hirsutimanus		7		7
Medicorophium affine	Arthropoda	Malacostraca	Amphipoda	Corophiidae	Medicorophium	affine			2	2
Leucothoe lilljeborgi	Arthropoda	Malacostraca	Amphipoda	Leucothoidae	Leucothoe	lilljeborgi		1		1
Liljeborgia ossiani	Arthropoda	Malacostraca	Amphipoda	Liljeborgiidae	Liljeborgia	ossiani	2			2
Liljeborgia pallida	Arthropoda	Malacostraca	Amphipoda	Liljeborgiidae	Liljeborgia	pallida		1		1
Lysianassa costae	Arthropoda	Malacostraca	Amphipoda	Lysianassidae	Lysianassa	costae			3	3
Synchelidium haplocheles	Arthropoda	Malacostraca	Amphipoda	Oedicerotidae	Synchelidium	haplocheles		1		1
Westwoodilla caecula	Arthropoda	Malacostraca	Amphipoda	Oedicerotidae	Westwoodilla	caecula		2		2
Megamphopus cornutus	Arthropoda	Malacostraca	Amphipoda	Photidae	Megamphopus	cornutus		3		3
Harpinia crenulata	Arthropoda	Malacostraca	Amphipoda	Phoxocephalidae	Harpinia	crenulata			1	1
Harpinia pectinata	Arthropoda	Malacostraca	Amphipoda	Phoxocephalidae	Harpinia	pectinata	6		1	7
Unciola planipes	Arthropoda	Malacostraca	Amphipoda	Unciolidae	Unciola	planipes		20		20
Tmetonyx acutus	Arthropoda	Malacostraca	Amphipoda	Uristidae	Tmetonyx	acutus	2			2
Urothoe elegans	Arthropoda	Malacostraca	Amphipoda	Urothoidae	Urothoe	elegans		1		1
Diastylis tumida	Arthropoda	Malacostraca	Cumacea	Diastylidae	Diastylis	tumida			1	1
Eudorella hirsuta	Arthropoda	Malacostraca	Cumacea	Leuconidae	Eudorella	hirsuta			3	3
Leucon nasicoides	Arthropoda	Malacostraca	Cumacea	Leuconidae	Leucon	nasicoides			3	3
Campylaspis rubicunda	Arthropoda	Malacostraca	Cumacea	Nannastacidae	Campylaspis	rubicunda			1	1
Campylaspis verrucosa	Arthropoda	Malacostraca	Cumacea	Nannastacidae	Campylaspis	verrucosa			1	1
Natatolana borealis	Arthropoda	Malacostraca	Isopoda	Cirolanidae	Natatolana	borealis	2			2
Ischnomesus bispinosus	Arthropoda	Malacostraca	Isopoda	Ischnomesidae	Ischnomesus	bispinosus	1			1
Janira maculosa	Arthropoda	Malacostraca	Isopoda	Janiridae	Janira	maculosa		3		3
Ilyarachna longicornis	Arthropoda	Malacostraca	Isopoda	Munnopsidae	Ilyarachna	longicornis	2			2
Apseudes spinosus	Arthropoda	Malacostraca	Tanaidacea	Apseudidae	Apseudes	spinosus	1		1	2
Tanaidacea	Arthropoda	Malacostraca	Tanaidacea				2			2
Macandrevia cranium	Brachiopoda	Rhynchonellata	Terebratulida	Zeilleriidae	Macandrevia	cranium	1	1		2
Cardiomya costellata	Mollusca	Bivalvia	[Unassigned]	Cuspidariidae	Cardiomya	costellata			1	1
Cuspidaria lamellosa	Mollusca	Bivalvia	[Unassigned]	Cuspidariidae	Cuspidaria	lamellosa	1		1	2
Cuspidaria obesa	Mollusca	Bivalvia	[Unassigned]	Cuspidariidae	Cuspidaria	obesa			1	1
Cuspidaria rostrata	Mollusca	Bivalvia	[Unassigned]	Cuspidariidae	Cuspidaria	rostrata			1	1
Thracia villosiuscula	Mollusca	Bivalvia	[Unassigned]	Thraciidae	Thracia	villosiuscula		4		4
Bathyarca pectunculoides	Mollusca	Bivalvia	Arcida	Arcidae	Bathyarca	pectunculoides			1	1
Parvicardium minimum	Mollusca	Bivalvia	Cardiida	Cardiidae	Parvicardium	minimum	9		7	16
Gari costulata	Mollusca	Bivalvia	Cardiida	Psammobiidae	Gari	costulata		1		1
Abra longicallus	Mollusca	Bivalvia	Cardiida	Semelidae	Abra	longicallus	7		3	10
Abra nitida	Mollusca	Bivalvia	Cardiida	Semelidae	Abra	nitida			1	1
Astarte sulcata	Mollusca	Bivalvia	Carditida	Astartidae	Astarte	sulcata	2			2
Limatula subauriculata	Mollusca	Bivalvia	Limida	Limidae	Limatula	subauriculata		1		1
Genaxinus eumyarius	Mollusca	Bivalvia	Lucinida	Thyasiridae	Genaxinus	eumyarius			2	2
Mendicula ferruginosa	Mollusca	Bivalvia	Lucinida	Thyasiridae	Mendicula	ferruginosa	1		2	3
Parathyasira granulosa	Mollusca	Bivalvia	Lucinida	Thyasiridae	Thyasira	granulosa			1	1
Modiolula phaseolina	Mollusca	Bivalvia	Mytilida	Mytilidae	Modiolula	phaseolina		1		1
Yoldiella lucida	Mollusca	Bivalvia	Nuculanida	Yoldiidae	Yoldiella	lucida	5		1	6
Yoldiella nana	Mollusca	Bivalvia	Nuculanida	Yoldiidae	Yoldiella	nana	4		1	5
Yoldiella philippiana	Mollusca	Bivalvia	Nuculanida	Yoldiidae	Yoldiella	philippiana	1			1
Nucula tumidula	Mollusca	Bivalvia	Nuculida	Nuculidae	Nucula	tumidula	1		3	4
Kelliella miliaris	Mollusca	Bivalvia	Venerida	Kelliellidae	Kelliella	miliaris	14		12	26
Caudofoveata	Mollusca	Caudofoveata					1		3	4
Haliella stenostoma	Mollusca	Gastropoda	Littorinimorpha	Eulimidae	Haliella	stenostoma			3	3
Euspira montagui	Mollusca	Gastropoda	Littorinimorpha	Naticidae	Euspira	montagui		1		1
Alvania testae	Mollusca	Gastropoda	Littorinimorpha	Rissoidae	Alvania	abyssicola			1	1
Colus sp.	Mollusca	Gastropoda	Neogastropoda	Colidae	Colus			1		1
Raphitoma linearis	Mollusca	Gastropoda	Neogastropoda	Raphitomidae	Cyrillia	linearis		2		2
Hanleya hanleyi	Mollusca	Polyplacophora	Lepidopleurida	Hanleyidae	Hanleya	hanleyi		1		1
Leptochiton asellus	Mollusca	Polyplacophora	Lepidopleurida	Leptochitonidae	Leptochiton	asellus		2		2
Antalis entalis	Mollusca	Scaphopoda	Dentaliida	Dentaliidae	Antalis	entalis		1		1
Antalis sp.	Mollusca	Scaphopoda	Dentaliida	Dentaliidae	Antalis		2			2
Entalina tetragona	Mollusca	Scaphopoda	Gadilida	Entalinidae	Entalina	tetragona	3		5	8
Neomenia carinata	Mollusca	Solenogastres	[Unassigned]	Neomeniidae	Neomenia	carinata		1		1

## Sheet: ST6 Metabarcoding stats
Supplementary Table 6. Metabarcoding dada2 run statistics
COI
Replicate	input	filtered	denoisedF	denoisedR	merged	nonchim
Duva 01	159486	140124	139615	139626	139082	135574
Duva 02	168906	148284	147707	147703	147135	143043
Duva 03	187797	165744	165103	165133	164598	160025
Duva 04	180276	157340	156771	156731	156176	151873
Duva 05	176320	155171	154522	154506	153842	149403
Huldra 01	158977	141094	140657	140675	138852	134314
Huldra 02	167439	148950	148525	148570	146646	141397
Huldra 03	182830	163429	162974	163002	160802	154624
Huldra 04	181075	160648	160264	160256	158126	152945
Huldra 05	172928	152824	152393	152463	150217	145708
Troll B 01	177276	149389	148867	148961	148375	139609
Troll B 02	182972	152306	151819	151781	151357	140790
Troll B 03	169682	142139	141556	141661	141145	129841
Troll B 04	160425	133777	133305	133348	133008	123692
Troll B 05	166717	139798	139340	139384	138909	128522
Sum	2593106	2251017	2243418	2243800	2228270	2131360
Min	158977	133777	133305	133348	133008	123692
Avg	172874	150068	149561	149587	148551	142091
Max	187797	165744	165103	165133	164598	160025
Extraction negative 01	7616	89	6	4	4	0
Extraction negative 02	6010	122	29	29	29	29
PCR negative	6854	668	571	564	564	564
18S
Replicate	input	filtered	denoisedF	denoisedR	merged	nonchim
Duva 01	162211	133962	133208	133393	120486	110777
Duva 02	164196	135476	134657	134924	121191	111983
Duva 03	159804	131553	130630	131017	118139	106183
Duva 04	162583	132385	131547	131709	120882	108508
Duva 05	160757	132098	131352	131528	119823	104656
Huldra 01	122247	98879	98395	98409	91830	84430
Huldra 02	134572	109379	108844	109057	103142	96346
Huldra 03	140611	116128	115565	115734	110246	99198
Huldra 04	132448	107589	107135	107211	103354	96662
Huldra 05	146347	119071	118523	118675	113427	105775
Troll B 01	168813	140560	139649	139895	135116	114029
Troll B 02	152773	126862	126116	126315	122404	105650
Troll B 03	155943	130690	129760	130137	125592	110607
Troll B 04	149536	123345	122336	122769	117648	101727
Troll B 05	157273	130527	129613	129922	125274	111406
Sum	2270114	1868504	1857330	1860695	1748554	1567937
Min	122247	98879	98395	98409	91830	84430
Avg	151341	124567	123822	124046	116570	104529
Max	168813	140560	139649	139895	135116	114029
Extraction negative 01	210	33	4	4	0	0
Extraction negative 02	220	38	2	5	0	0
PCR negative	288	37	1	2	0	0

## Sheet: ST7 COI OTU table
Supplementary Table 7. COI OTU table (swarm, d = 5) for study homogenate replicate samples. Taxa in gray not part of original Crest4 assignment, but added based on BOLDigger assignment.
		Crest4 MIDORI 248						BOLDigger			Joint assignment
OTU	Kingdom	Phylum	Class	Order	Family	Genus	Species	BD97 genus	BD97 species	BDStatus				Duva 01	Duva 02	Duva 03	Duva 04	Duva 05	Huldra 01	Huldra 02	Huldra 03	Huldra 04	Huldra 05	Troll B 01	Troll B 02	Troll B 03	Troll B 04	Troll B 05	SUM
OTU_290	Metazoa	Annelida	Polychaeta	Amphinomida	Euphrosinidae			Euphrosine	foliosa	Private	Euphrosine	foliosa	NORBOL	0	0	0	0	0	4	17	0	7	13	0	0	0	0	0	41
OTU_62	Metazoa	Annelida	Polychaeta	Eunicida	Amphinomidae	Paramphinome	Paramphinome jeffreysii	Paramphinome	jeffreysii	Published	Paramphinome	jeffreysii		43	61	77	58	76	55	69	75	73	50	2225	5508	2413	2252	2569	15604
OTU_79	Metazoa	Annelida	Polychaeta	Eunicida	Amphinomidae	Paramphinome	Paramphinome jeffreysii	Paramphinome	jeffreysii	Published	Paramphinome	jeffreysii		0	0	0	0	0	0	0	0	0	0	1244	927	1201	891	708	4971
OTU_153	Metazoa	Annelida	Polychaeta	Eunicida	Eunicidae	Marphysa	Marphysa bellii	Marphysa	bellii	Published	Marphysa	bellii		0	0	0	0	0	0	0	0	0	0	80	90	253	107	100	630
OTU_75	Metazoa	Annelida	Polychaeta	Eunicida	Eunicidae			Marphysa	bellii	Private	Marphysa	bellii	From Shelf - Troll Installation	0	0	0	0	0	0	0	0	0	0	558	834	513	477	540	2922
OTU_201	Metazoa	Annelida	Polychaeta	Eunicida	Lumbrineridae			Augeneria		Private	Augeneria			26	48	36	70	78	0	0	0	0	0	0	0	0	0	0	258
OTU_27	Metazoa	Annelida	Polychaeta	Eunicida	Onuphidae	Nothria		Nothria	conchylega	Published	Nothria	conchylega		5278	3230	2798	2480	2585	35	20	29	20	36	0	0	0	0	0	16511
OTU_3	Metazoa	Annelida	Polychaeta	Eunicida	Onuphidae	Paradiopatra	Paradiopatra quadricuspis	Paradiopatra		Early-Release	Paradiopatra	quadricuspis	Not comp. P. quadricuspis (type loc. Drøbak) possibly P. fiordica (missing in lib.)	6028	5928	6476	6324	6606	0	0	0	0	0	47475	55490	49795	45397	50319	279838
OTU_104	Metazoa	Annelida	Polychaeta	Phyllodocida	Glyceridae			Glycera	lapidum clade 1	Published	Glycera	lapidum	Species complex (OTU_199 og OTU_104 diff. clades)	0	0	0	0	0	322	191	259	265	711	0	0	0	0	0	1748
OTU_199	Metazoa	Annelida	Polychaeta	Phyllodocida	Glyceridae	Glyceridae sp. LMG		Glycera	lapidum clade 2	Published	Glycera	lapidum	Species complex (OTU_199 og OTU_104 diff. clades).	58	42	81	49	53	0	0	0	0	0	48	32	49	66	57	535
OTU_107	Metazoa	Annelida	Polychaeta	Phyllodocida	Goniadidae			Goniadella	gracilis	Published	Goniadella	gracilis		0	0	0	0	0	1181	467	873	496	486	0	0	0	0	0	3503
OTU_158	Metazoa	Annelida	Polychaeta	Phyllodocida	Hesionidae								Hesionidae	0	0	0	0	0	77	81	151	96	115	0	0	0	0	0	520
OTU_257	Metazoa	Annelida	Polychaeta	Phyllodocida	Nephtyidae	Aglaophamus	Aglaophamus pulchra	Aglaophamus	pulchra	Published	Aglaophamus	pulchra		3	20	18	11	20	0	0	0	0	0	0	0	0	0	0	72
OTU_13	Metazoa	Annelida	Polychaeta	Phyllodocida	Nephtyidae	Nephtys	Nephtys incisa	Nephtys	hystricis	Published	Nephtys	hystricis	Genbank record from N Spain.	5730	6492	6588	5318	5767	0	0	0	0	0	536	485	532	482	394	32324
OTU_97	Metazoa	Annelida	Polychaeta	Phyllodocida	Nephtyidae	Nephtys		Nephtys	hystricis	Published	Nephtys	hystricis	Sim. to OTU_13	0	0	0	0	0	0	0	0	0	0	364	424	436	429	350	2003
OTU_18	Metazoa	Annelida	Polychaeta	Phyllodocida	Nereididae			Ceratocephale	loveni	Published	Ceratocephale	loveni		0	0	0	0	0	0	0	0	0	0	10918	3541	3457	2742	3719	24377
OTU_40	Metazoa	Annelida	Polychaeta	Phyllodocida	Phyllodocidae	Phyllodoce	Phyllodoce lineata	Goniada	maculata	Published	Goniada	maculata	Species complex	0	0	0	0	0	1458	994	1405	1190	2177	0	0	0	0	0	7224
OTU_72	Metazoa	Annelida	Polychaeta	Phyllodocida	Phyllodocidae	Phyllodoce		Phyllodoce	groenlandica	Published	Phyllodoce	groenlandica	NORBOL data; Species complex	0	0	0	0	0	454	646	747	598	752	0	0	0	0	0	3197
OTU_396	Metazoa	Annelida	Polychaeta	Phyllodocida	Phyllodocidae			Protomystides	exigua	Published	Protomystides	exigua		0	0	0	0	0	0	0	0	0	0	0	7	0	0	0	7
OTU_261	Metazoa	Annelida	Polychaeta	Phyllodocida	Phyllodocidae	Sige	Sige fusigera	Sige	fusigera	Published	Sige	fusigera		0	0	0	0	0	18	18	0	14	18	0	0	0	0	0	68
OTU_136	Metazoa	Annelida	Polychaeta	Phyllodocida	Pilargidae			Pilargis	verrucosa	Private	Pilargis	verrucosa		0	0	0	0	0	0	0	0	0	0	147	169	210	156	280	962
OTU_133	Metazoa	Annelida	Polychaeta	Phyllodocida	Polynoidae			Eucranta	villosa	Published	Eucranta	villosa		0	0	0	0	0	0	0	0	0	0	237	205	209	159	238	1048
OTU_48	Metazoa	Annelida	Polychaeta	Phyllodocida	Polynoidae	Polynoidae sp. 2 LMG		Harmothoe	fernandi	Private	Harmothoe	fernandi		1021	1031	919	1159	1848	0	0	0	0	0	0	0	0	0	0	5978
OTU_65	Metazoa	Annelida	Polychaeta	Phyllodocida	Polynoidae			Harmothoe			Harmothoe			0	0	0	0	0	886	779	611	740	643	0	0	0	0	0	3659
OTU_121	Metazoa	Annelida	Polychaeta	Phyllodocida	Polynoidae	Malmgreniella	Malmgreniella mcintoshi	Malmgrenia	mcintoshi	Published	Malmgrenia	mcintoshi		0	0	0	0	0	215	210	195	227	412	0	0	0	0	0	1259
OTU_59	Metazoa	Annelida	Polychaeta	Phyllodocida	Sigalionidae			Pholoe	baltica	Published	Pholoe	baltica		0	0	0	0	0	1219	1274	1238	963	1112	0	0	0	0	0	5806
OTU_20	Metazoa	Annelida	Polychaeta	Phyllodocida	Sigalionidae	Neoleanira	Neoleanira tetragona	Sthenelais	jeffreysi	Published	Sthenelais	jeffreysi		0	0	0	0	0	0	0	0	0	0	7748	4610	3252	2692	3181	21483
OTU_161	Metazoa	Annelida	Polychaeta	Phyllodocida	Sphaerodoridae	Sphaerodorum		Sphaerodorum	flavum	Published	Sphaerodorum	flavum		0	0	0	0	0	0	0	0	0	0	66	99	139	124	57	485
OTU_262	No hits	Annelida	Polychaeta	Phyllodocida	Syllidae			Exogone	verugera	Published	Exogone	verugera		9	9	7	11	14	3	2	0	4	8	0	0	0	0	0	67
OTU_206	Metazoa	Annelida	Polychaeta	Sabellida	Serpulidae	Hydroides	Hydroides norvegica	Hydroides			Hydroides	norvegica	90% similar to H. norvegica in BOLD.	0	0	0	0	0	20	32	143	16	20	0	0	0	0	0	231
OTU_188	Metazoa	Annelida	Polychaeta	Spionida	Spionidae	Aonides	Aonides sp. BCAS101	Aonides	paucibranchiata	Early-Release	Aonides	paucibranchiata		0	0	0	0	0	79	127	93	97	94	0	0	0	0	0	490
OTU_224	Metazoa	Annelida	Polychaeta	Spionida	Spionidae			Aonides	paucibranchiata	Published	Aonides	paucibranchiata		0	0	0	0	0	22	33	20	32	32	0	0	0	0	0	139
OTU_37	Metazoa	Annelida	Polychaeta	Spionida	Spionidae	Laonice	Laonice appelloefi	Laonice	appelloefi	Published	Laonice	appelloefi		0	0	0	0	0	2487	4180	3850	3372	4709	0	0	0	0	0	18598
OTU_96	No hits	Annelida	Polychaeta	Spionida	Spionidae			Prionospio	cirrifera	Private	Prionospio	cirrifera	NORBOL	21	35	105	42	20	0	0	0	0	0	286	332	436	325	425	2027
OTU_113	Metazoa	Annelida	Polychaeta	Spionida	Spionidae			Spiophanes	bombyx	Private	Spiophanes	bombyx	Species complex	0	0	0	0	0	298	337	299	308	224	0	0	0	0	0	1466
OTU_142	Metazoa	Annelida	Polychaeta	Spionida	Spionidae	Spiophanes	Spiophanes kroyeri	Spiophanes	kroyeri	Early-Release	Spiophanes	kroyeri	Species complex	0	0	0	0	0	0	0	0	0	0	85	65	76	629	107	962
OTU_185	Metazoa	Annelida	Polychaeta	Spionida	Spionidae	Spiophanes	Spiophanes kroyeri	Spiophanes	kroyeri	Published	Spiophanes	kroyeri	Species complex	0	0	0	0	0	78	68	36	83	50	0	0	0	0	0	315
OTU_245	Metazoa	Annelida	Polychaeta	Spionida	Spionidae	Spiophanes	Spiophanes cf. kroyeri VVP	Spiophanes	kroyeri	Published	Spiophanes	kroyeri	Species complex	0	0	0	0	0	0	0	0	0	0	58	13	0	23	0	94
OTU_36	Metazoa	Annelida	Polychaeta	Spionida	Spionidae	Spiophanes	Spiophanes cf. kroyeri VVP	Spiophanes	kroyeri	Published	Spiophanes	kroyeri	Species complex	0	0	0	0	0	0	0	0	0	0	3353	1406	1207	1413	1533	8912
OTU_252	Metazoa	Annelida	Polychaeta	Spionida	Spionidae			Spiophanes	wigleyi	Early-Release	Spiophanes	wigleyi		0	0	0	0	0	0	0	0	0	0	8	22	39	13	47	129
OTU_166	Metazoa	Annelida	Polychaeta	Spionida	Spionidae			Spiophanes			Spiophanes			0	0	0	0	0	0	0	0	0	0	22	24	354	31	28	459
OTU_304	Metazoa	Annelida	Polychaeta	Terebellida	Acrocirridae			Macrochaeta	polyonyx	Published	Macrochaeta	polyonyx		2	0	0	3	0	0	0	0	0	0	0	2	0	0	22	29
OTU_273	Metazoa	Annelida	Polychaeta	Terebellida	Ampharetidae			Ampharete	octocirrata	Early-Release	Ampharete	octocirrata		0	0	0	0	0	18	5	10	7	16	0	0	0	0	0	56
OTU_181	Metazoa	Annelida	Polychaeta	Terebellida	Ampharetidae			Amythasides	macroglossus	Early-Release	Amythasides	macroglossus		26	18	15	21	20	0	0	0	0	0	77	56	42	81	70	426
OTU_219	Metazoa	Annelida	Polychaeta	Terebellida	Ampharetidae			Anobothrus	sp.nov B	Early-Release	Anobothrus		Anobothrus laubieri species-complex (Alvestad in prep.)	0	16	0	0	0	0	0	0	0	0	29	31	29	34	25	164
OTU_128	Metazoa	Annelida	Polychaeta	Terebellida	Cirratulidae			Aphelochaeta		Private	Aphelochaeta			0	0	0	0	0	0	0	0	0	0	363	257	163	199	150	1132
OTU_339	Metazoa	Annelida	Polychaeta	Terebellida	Cirratulidae			Aphelochaeta		Private	Aphelochaeta		NORBOL	0	0	0	0	0	19	6	0	7	2	0	0	0	0	0	34
OTU_144	Metazoa	Annelida	Polychaeta	Terebellida	Cirratulidae	Chaetozone		Chaetozone			Chaetozone		BOLD:ACV1642	0	0	0	0	0	0	0	0	0	0	110	147	191	159	127	734
OTU_93	Metazoa	Annelida	Polychaeta	Terebellida	Cirratulidae	Chaetozone		Chaetozone		Published	Chaetozone			8	21	20	0	17	0	0	0	0	0	434	479	443	442	349	2213
OTU_137	Metazoa	Annelida	Polychaeta	Terebellida	Flabelligeridae			Pherusa	flabellata	Early-Release	Pherusa	flabellata		150	223	198	227	136	0	0	0	0	0	0	0	0	0	0	934
OTU_135	Metazoa	Annelida	Polychaeta	Terebellida	Pectinariidae	Pectinaria	Pectinaria auricoma	Pectinaria	auricoma	Published	Pectinaria	auricoma		0	0	0	0	0	0	0	0	0	0	372	345	448	316	330	1811
OTU_237	Metazoa	Annelida	Polychaeta	Terebellida	Pectinariidae	Pectinaria	Pectinaria koreni	Pectinaria	koreni	Published	Pectinaria	koreni		0	0	0	0	0	0	0	0	0	0	30	13	45	22	24	134
OTU_53	Metazoa	Annelida	Polychaeta	Terebellida	Terebellidae			Amphitrite	cirrata	Early-Release	Amphitrite	cirrata		0	0	0	0	0	648	708	1163	650	1492	0	0	0	0	0	4661
OTU_2	Metazoa	Annelida	Polychaeta	Terebellida	Terebellidae			Pista	bansei complex	Early-Release	Pista	bansei	Species complex in Norwegian waters. Type locality Saphronova, 1988 = Sea of Japan.	6669	6909	7976	7310	7699	117679	123548	135968	136086	124600	0	0	0	3	0	674447
OTU_311	Metazoa	Annelida	Polychaeta	Terebellida	Trichobranchidae	Octobranchus	Octobranchus sikorskii	Trichobranchus	sikorskii	Published	Octobranchus	sikorskii		0	4	0	4	0	0	0	0	0	0	0	0	7	4	7	26
OTU_58	Metazoa	Annelida	Polychaeta	Terebellida	Trichobranchidae	Terebellides	Terebellides gracilis	Terebellides	gracilis	Published	Terebellides	gracilis		73	100	113	107	82	0	0	0	0	0	1640	2357	1727	1444	1432	9075
OTU_180	Metazoa	Annelida	Polychaeta	Terebellida	Trichobranchidae	Terebellides		Terebellides	stroemii	Published	Terebellides	stroemii	Parapar et al., 2020; name not updated in BOLD or GenBank.	0	0	0	0	0	0	0	0	0	0	49	20	61	136	61	327
OTU_149	Metazoa	Annelida	Polychaeta	Terebellida	Trichobranchidae	Terebellides	Terebellides williamsae	Terebellides	williamse	Published	Terebellides	williamse		0	0	0	0	0	0	0	0	0	0	71	269	99	151	117	707
OTU_371	Metazoa	Annelida	Polychaeta	Terebellida	Trichobranchidae	Octobranchus	Octobranchus floriceps				Octobranchus	floriceps		0	0	0	0	0	7	3	0	0	0	0	0	0	0	0	10
OTU_307	Metazoa	Annelida	Polychaeta		Capitellidae	Barantolla		Heteromastus	filiformis	Early-Release	Heteromastus	filiformis		0	0	0	0	0	0	0	0	0	0	0	29	0	0	0	29
OTU_49	Metazoa	Annelida	Polychaeta		Capitellidae	Barantolla		Heteromastus	filiformis	Early-Release	Heteromastus	filiformis		159	87	63	158	178	0	0	0	0	0	2467	2058	2215	2125	1732	11242
OTU_248	Metazoa	Annelida	Polychaeta		Capitellidae			Heteromastus		Published	Heteromastus		95% sim. Heteromastus filiformis - species complex	0	0	0	0	0	33	32	0	29	59	0	0	0	0	0	153
OTU_139	Metazoa	Annelida	Polychaeta		Maldanidae	Maldanidae sp. 3 LMG		Clymenura	borealis	Early-Release	Clymenura	borealis		5	6	0	3	2	0	0	0	0	0	335	134	157	171	141	954
OTU_364	Metazoa	Annelida	Polychaeta		Maldanidae			Euclymene	lindrothi	Private	Euclymene	lindrothi	NORBOL	0	0	0	0	0	0	0	0	0	0	8	0	4	0	0	12
OTU_405	Metazoa	Annelida	Polychaeta		Maldanidae	Maldanidae sp. 6 LMG		Galathowenia	fragilis	Private	Galathowenia	fragilis	NORBOL; Species complex	0	0	0	0	0	0	0	0	0	0	0	0	6	0	0	6
OTU_83	Metazoa	Annelida	Polychaeta		Maldanidae	Maldanidae sp. 6 LMG		Galathowenia	fragilis	Private	Galathowenia	fragilis	NORBOL; Species complex	0	0	0	0	0	0	0	0	0	0	270	358	471	336	967	2402
OTU_176	Metazoa	Annelida	Polychaeta		Maldanidae			Microclymene	tricirrata	Early-Release	Microclymene	tricirrata		0	0	0	0	0	0	0	0	0	0	112	57	62	67	113	411
OTU_200	Metazoa	Annelida	Polychaeta		Maldanidae			Notoproctus		Early-Release	Notoproctus			0	0	0	0	0	0	0	0	0	0	138	0	114	7	0	259
OTU_351	Metazoa	Annelida	Polychaeta		Maldanidae			Notoproctus		Early-Release	Notoproctus			0	0	0	0	0	0	0	0	0	0	0	10	0	0	5	15
OTU_51	Metazoa	Annelida	Polychaeta		Maldanidae			Rhodine	loveni	Early-Release	Rhodine	loveni		0	0	0	0	0	0	0	0	0	0	1180	957	1302	965	945	5349
OTU_169	Metazoa	Annelida	Polychaeta		Opheliidae			Ophelina	abranchiata	Early-Release	Ophelina	abranchiata	Species complex	72	123	72	117	66	0	0	0	0	0	0	0	0	0	0	450
OTU_437	Metazoa	Annelida	Polychaeta		Opheliidae			Ophelina	cylindricaudata	Early-Release	Ophelina	cylindricaudata	Species complex - OTU_437 sim. to "shelf" clade not type loc. (deep Norwegian Sea).	0	0	3	2	0	0	0	0	0	0	0	0	0	0	0	5
OTU_85	Metazoa	Annelida	Polychaeta		Opheliidae			Ophelina	norvegica	Early-Release	Ophelina	norvegica		0	0	0	0	0	0	0	0	0	0	362	605	459	323	563	2312
OTU_250	Metazoa	Annelida	Polychaeta		Oweniidae			Galathowenia	oculata	Early-Release	Galathowenia	oculata	Species complex	0	0	0	0	0	14	30	33	27	22	0	0	0	0	0	126
OTU_412	Metazoa	Annelida	Polychaeta		Oweniidae			Owenia	fusiformis	Published	Owenia	fusiformis	Genbank treff?? Artskompleks	0	0	0	0	0	0	3	0	2	0	0	0	0	0	0	5
OTU_325	Metazoa	Annelida	Polychaeta		Paraonidae	Aricidea	Aricidea cf. cerrutii pacifica JL	Aricidea		Published	Aricidea			0	0	0	0	0	10	0	6	3	4	0	0	0	0	0	23
OTU_152	No hits	Annelida	Polychaeta		Paraonidae			Levinsenia	gracilis	Early-Release	Levinsenia	gracilis	Species complex	0	0	0	0	0	0	0	0	0	0	72	401	90	44	34	641
OTU_269	Metazoa	Annelida	Polychaeta		Paraonidae	Paradoneis	Paradoneis lyra	Paradoneis	lyra	Published	Paradoneis	lyra		0	0	0	0	0	27	29	29	25	25	0	0	0	0	0	135
OTU_163	Metazoa	Annelida	Polychaeta										Polynoidae/Sigalionidae	0	0	0	0	0	263	49	70	49	46	0	0	0	0	0	477
OTU_244	Metazoa	Annelida	Sipuncula	Aspidosiphonidormes	Aspidosiphonidae	Aspidosiphon	Aspidosiphon muelleri	Aspidosiphon	muelleri	Published	Aspidosiphon	muelleri		0	0	0	0	0	18	18	18	21	19	0	0	0	0	0	94
OTU_112	Metazoa	Annelida												0	0	0	0	0	249	295	308	333	284	0	0	0	0	0	1469
OTU_28	Metazoa	Annelida												815	880	1046	839	853	0	0	0	0	0	2655	2037	2057	2968	1680	15830
OTU_303	Metazoa	Annelida											Terebellidae?	0	0	0	0	0	0	0	9	21	0	0	0	0	0	0	30
OTU_373	Metazoa	Annelida											Terebellidae?	0	0	0	0	0	0	0	0	4	6	0	0	0	0	0	10
OTU_391	Metazoa	Annelida											Cirratulidae?	0	0	0	0	0	0	0	0	0	0	8	0	0	0	0	8
OTU_92	Metazoa	Annelida											Capitellidae? Notomastus?	0	0	0	0	0	394	417	263	316	901	0	0	0	0	0	2291
OTU_124	Metazoa	Arthropoda	Copepoda	Calanoida	Calanidae	Calanus	Calanus finmarchicus	Calanus	finmarchicus	Published	Calanus	finmarchicus		185	265	226	211	236	7	11	0	12	9	61	80	188	74	0	1565
OTU_196	Metazoa	Arthropoda	Hexanauplia	Calanoida	Calanidae	Calanus		Calanus	helgolandicus	Published	Calanus	helgolandicus		0	0	0	0	0	21	27	19	23	15	17	20	51	56	28	277
OTU_395	Metazoa	Arthropoda	Hexanauplia	Calanoida	Metridinidae	Metridia	Metridia longa	Metridia	longa	Private	Metridia	longa		0	0	0	0	0	0	0	0	0	0	7	0	0	0	0	7
OTU_120	Metazoa	Arthropoda	Hexanauplia	Harpacticoida	Liljeborgiidae			Liljeborgia		Early-Release	Liljeborgia			0	0	0	0	0	245	241	206	214	362	0	0	0	0	0	1268
OTU_251	Metazoa	Arthropoda	Malacostraca	Amphipoda	Ampeliscidae	Ampelisca	Ampelisca spinipes	Ampelisca	aequicornis	Private	Ampelisca	aequicornis		0	0	0	0	0	15	26	10	19	13	0	0	0	0	0	83
OTU_355	Metazoa	Arthropoda	Malacostraca	Amphipoda	Ampeliscidae			Ampelisca		Private	Ampelisca		NORBOL - 95,5% sim. unknown Ampelisca	0	6	0	7	0	0	0	0	0	0	0	0	0	0	0	13
OTU_295	Metazoa	Arthropoda	Malacostraca	Amphipoda	Ampeliscidae			Ampelisca		Early-Release	Ampelisca		NORBOL - 95,5% sim. unknown Ampelisca	15	10	13	0	6	0	0	0	0	0	0	0	0	0	0	44
OTU_42	Metazoa	Arthropoda	Malacostraca	Amphipoda	Ampeliscidae			Ampelisca		Private	Ampelisca		NORBOL; 2 spec. In BD BIN	1120	1238	1529	1576	1452	0	0	0	0	0	0	0	0	0	0	6915
OTU_45	Metazoa	Arthropoda	Malacostraca	Amphipoda	Ampeliscidae			Ampelisca		Private	Ampelisca		NORBOL - 95,5% sim. unknown Ampelisca	1147	1339	1365	1348	922	0	0	0	0	0	0	0	0	0	0	6121
OTU_320	Metazoa	Arthropoda	Malacostraca	Amphipoda	Ampeliscidae			Ampelisca		Private	Ampelisca		NORBOL - 95,5% sim. unknown Ampelisca	0	13	0	36	0	0	0	0	0	0	0	0	0	0	0	49
OTU_328	Metazoa	Arthropoda	Malacostraca	Amphipoda	Ampeliscidae			Ampelisca		Private	Ampelisca		NORBOL - 95,5% sim. unknown Ampelisca	0	9	10	12	0	0	0	0	0	0	0	0	0	0	0	31
OTU_270	Metazoa	Arthropoda	Malacostraca	Amphipoda	Ampeliscidae			Ampelisca		Early-Release	Ampelisca		NORBOL - 95,5% sim. unknown Ampelisca	33	15	16	25	19	0	0	0	0	0	0	0	0	0	0	108
OTU_367	Metazoa	Arthropoda	Malacostraca	Amphipoda	Ampeliscidae			Ampelisca		Private	Ampelisca			6	0	0	0	4	0	0	0	0	0	0	0	0	0	0	10
OTU_382	Metazoa	Arthropoda	Malacostraca	Amphipoda	Ampeliscidae			Ampelisca		Private	Ampelisca		NORBOL - 95,5% sim. unknown Ampelisca	0	0	0	9	0	0	0	0	0	0	0	0	0	0	0	9
OTU_409	Metazoa	Arthropoda	Malacostraca	Amphipoda	Ampeliscidae			Ampelisca		Private	Ampelisca		NORBOL - 95,5% sim. unknown Ampelisca	0	5	0	0	0	0	0	0	0	0	0	0	0	0	0	5
OTU_119	Metazoa	Arthropoda	Malacostraca	Amphipoda	Ampeliscidae	Haploops	Haploops carinata	Haploops	setosa clade 1	Early-Release	Haploops	setosa	Species complex. ID from alignment.	161	322	225	393	216	0	0	0	0	0	0	0	0	0	0	1317
OTU_165	Metazoa	Arthropoda	Malacostraca	Amphipoda	Ampeliscidae	Haploops	Haploops robusta	Haploops	setosa clade 2	Early-Release	Haploops	setosa	Species complex. ID from alignment.	201	192	197	322	299	0	0	0	0	0	0	0	0	0	0	1211
OTU_170	Metazoa	Arthropoda	Malacostraca	Amphipoda	Ampeliscidae	Haploops	Haploops robusta	Haploops	setosa clade 2	Early-Release	Haploops	setosa	Species complex. ID from alignment.	97	91	85	154	91	0	0	0	0	0	0	0	0	0	0	518
OTU_220	Metazoa	Arthropoda	Malacostraca	Amphipoda	Ampeliscidae	Haploops		Haploops	setosa clade 2		Haploops	setosa	Species complex. ID from alignment.	35	38	34	55	54	0	0	0	0	0	0	0	0	0	0	216
OTU_9	Metazoa	Arthropoda	Malacostraca	Amphipoda	Ampeliscidae	Haploops	Haploops robusta	Haploops	setosa clade 2	Early-Release	Haploops	setosa	Species complex. ID from alignment.	11860	12011	13386	16960	13350	0	0	0	0	0	0	0	0	0	0	67567
OTU_222	Metazoa	Arthropoda	Malacostraca	Amphipoda	Ampeliscidae			Haploops			Haploops		Species complex. ID from alignment.	30	19	30	46	25	0	0	0	0	0	0	0	0	0	0	150
OTU_337	Metazoa	Arthropoda	Malacostraca	Amphipoda	Ampeliscidae			Haploops			Haploops		Species complex. ID from alignment.	0	0	8	0	11	0	0	0	0	0	0	0	0	0	0	19
OTU_347	Metazoa	Arthropoda	Malacostraca	Amphipoda	Ampeliscidae			Haploops			Haploops		Species complex. ID from alignment.	9	0	6	10	0	0	0	0	0	0	0	0	0	0	0	25
OTU_315	Metazoa	Arthropoda	Malacostraca	Amphipoda	Ampeliscidae			Haploops			Haploops		Species complex. ID from alignment.	0	8	10	7	0	0	0	0	0	0	0	0	0	0	0	25
OTU_171	Metazoa	Arthropoda	Malacostraca	Amphipoda	Ampeliscidae			Haploops			Haploops		Species complex. ID from alignment.	79	84	71	108	97	0	0	0	0	0	0	0	0	0	0	439
OTU_393	Metazoa	Arthropoda	Malacostraca	Amphipoda	Ampeliscidae			Haploops			Haploops		Species complex. ID from alignment.	0	0	0	0	7	0	0	0	0	0	0	0	0	0	0	7
OTU_379	Metazoa	Arthropoda	Malacostraca	Amphipoda	Ampeliscidae			Haploops			Haploops		Species complex. ID from alignment.	9	0	0	0	0	0	0	0	0	0	0	0	0	0	0	9
OTU_397	Metazoa	Arthropoda	Malacostraca	Amphipoda	Ampeliscidae			Haploops			Haploops		Species complex. ID from alignment.	6	0	0	0	0	0	0	0	0	0	0	0	0	0	0	6
OTU_410	Metazoa	Arthropoda	Malacostraca	Amphipoda	Ampeliscidae			Haploops			Haploops		Species complex. ID from alignment.	0	0	0	5	0	0	0	0	0	0	0	0	0	0	0	5
OTU_217	No hits	Arthropoda	Malacostraca	Amphipoda	Amphilochidae			Amphilochus	manudens	Early-Release	Amphilochus	manudens	Species complex	0	0	0	0	0	29	53	26	33	29	0	0	0	0	0	170
OTU_208	Metazoa	Arthropoda	Malacostraca	Amphipoda	Aoridae	Leptocheirus	Leptocheirus hirsutimanus	Leptocheirus	hirsutimanus	Published	Leptocheirus	hirsutimanus	Hit based on 1 public sequence SWEBOL	0	0	0	0	0	52	53	37	46	33	0	0	0	0	0	221
OTU_210	Metazoa	Arthropoda	Malacostraca	Amphipoda	Aoridae			Microdeutopus	anomalus	Private	Microdeutopus	anomalus		0	0	0	0	0	38	105	20	28	25	0	0	0	0	0	216
OTU_39	Metazoa	Arthropoda	Malacostraca	Amphipoda	Cheirocratidae	Cheirocratus	Cheirocratus assimilis	Cheirocratus	assimilis	Published	Cheirocratus	assimilis		0	0	0	0	0	1419	1673	1323	1484	1515	0	0	0	0	0	7414
OTU_76	No hits	Arthropoda	Malacostraca	Amphipoda	Liljeborgiidae			Liljeborgia	fissicornis	Early-Release	Liljeborgia	fissicornis		502	576	655	516	580	0	0	0	0	0	0	0	0	0	0	2829
OTU_209	Metazoa	Arthropoda	Malacostraca	Amphipoda	Oedicerotidae	Westwoodilla	Westwoodilla caecula	Westwoodilla	caecula	Published	Westwoodilla	caecula		0	0	0	0	0	34	33	58	44	51	0	0	0	0	0	220
OTU_202	Metazoa	Arthropoda	Malacostraca	Amphipoda	Photidae	Megamphopus	Megamphopus cornutus	Megamphopus	cornutus	Published	Megamphopus	cornutus		0	0	0	0	0	45	60	49	39	58	0	0	0	0	0	251
OTU_80	Metazoa	Arthropoda	Malacostraca	Amphipoda	Phoxocephalidae			Harpinia		Private	Harpinia			374	401	407	391	358	0	0	0	0	0	91	131	118	243	94	2608
OTU_239	Metazoa	Arthropoda	Malacostraca	Amphipoda	Unciolidae	Unciola	Unciola planipes				Unciola	planipes		0	0	0	0	0	19	22	15	22	26	0	0	0	0	0	104
OTU_332	Metazoa	Arthropoda	Malacostraca	Amphipoda	Uristidae			Tmetonyx	acutus	Private	Tmetonyx	acutus	NORBOL (OTU44=OTU332, 1.9%)	0	0	20	0	0	0	0	0	0	0	0	0	0	0	0	20
OTU_44	Metazoa	Arthropoda	Malacostraca	Amphipoda	Uristidae			Tmetonyx	acutus	Private	Tmetonyx	acutus	NORBOL (OTU44=OTU332, 1.9%)	1195	1330	1667	1304	1220	0	0	0	0	0	0	0	0	0	0	6716
OTU_298	Metazoa	Arthropoda	Malacostraca	Amphipoda	Uristidae			Tmetonyx			Tmetonyx			0	4	18	5	9	0	0	0	0	0	0	0	0	0	0	36
OTU_331	Metazoa	Arthropoda	Malacostraca	Amphipoda	Uristidae			Tmetonyx			Tmetonyx			0	8	0	0	12	0	0	0	0	0	0	0	0	0	0	20
OTU_305	Metazoa	Arthropoda	Malacostraca	Amphipoda	Uristidae			Tmetonyx					NORBOL - 96.5% sim. T. acutus	0	0	32	9	0	0	0	0	0	0	0	0	0	0	0	41
OTU_310	Metazoa	Arthropoda	Malacostraca	Amphipoda	Uristidae			Tmetonyx						0	5	10	11	0	0	0	0	0	0	0	0	0	0	0	26
OTU_255	Metazoa	Arthropoda	Malacostraca	Cumacea	Diastylidae	Diastylis	Diastylis cornuta	Diastylis	cornuta	Published	Diastylis	cornuta		0	0	0	0	0	0	0	0	0	0	16	9	21	16	17	79
OTU_38	Metazoa	Arthropoda	Malacostraca	Cumacea	Leuconidae	Eudorella	Eudorella hirsuta	Eudorella	emarginata	Early-Release	Eudorella	emarginata		0	0	0	0	0	0	0	0	0	0	1159	1335	1700	1343	1923	7460
OTU_293	Metazoa	Arthropoda	Malacostraca	Cumacea	Leuconidae	Leucon	Leucon pallidus	Leucon	serratus	Early-Release	Leucon	serratus		0	0	0	0	0	0	0	0	0	0	5	13	6	7	9	40
OTU_1	Metazoa	Arthropoda	Malacostraca	Isopoda	Cirolanidae	Natatolana	Natatolana borealis	Natatolana	borealis	Published	Natatolana	borealis		61900	67815	72640	65277	70816	0	0	0	0	4	0	0	0	0	0	338452
OTU_156	Metazoa	Arthropoda	Malacostraca	Isopoda	Cirolanidae	Natatolana	Natatolana borealis	Natatolana	borealis	Published	Natatolana	borealis		169	181	201	245	230	0	0	0	0	0	0	0	0	0	0	1026
OTU_168	Metazoa	Arthropoda	Malacostraca	Isopoda	Cirolanidae	Natatolana	Natatolana borealis	Natatolana	borealis	Published	Natatolana	borealis		59	86	73	128	108	0	0	0	0	0	0	0	0	0	0	454
OTU_108	Metazoa	Arthropoda	Malacostraca	Isopoda	Janiridae			Janira	maculosa	Private	Janira	maculosa	Species complex	0	0	0	0	0	585	824	1071	1282	641	0	0	0	0	0	4403
OTU_258	Metazoa	Arthropoda	Malacostraca	Isopoda									NORBOL: 91,5%=Natatolana	15	17	5	17	16	0	0	0	0	0	0	0	0	0	0	70
OTU_287	Metazoa	Arthropoda	Malacostraca	Tanaidacea	Apseudidae	Apseudes	Apseudes spinosus	Apseudes	spinosus	Published	Apseudes	spinosus		8	17	9	18	11	0	0	0	0	0	6	0	16	0	0	85
OTU_100	Metazoa	Arthropoda	Malacostraca										Prob. Isopoda	439	465	456	631	527	0	0	0	0	0	0	0	0	0	0	2518
OTU_178	Metazoa	Arthropoda	Malacostraca											0	0	0	0	0	0	0	0	0	0	48	56	72	116	65	357
OTU_233	Metazoa	Arthropoda	Malacostraca										Amphipoda, 86% sim. to Lysianassoidea sp. 3 from Iceland (MG 264799)	19	16	27	36	24	0	0	0	0	0	0	0	0	0	0	122
OTU_228	Metazoa	Arthropoda												27	22	38	20	22	0	0	0	0	0	0	0	0	0	0	129
OTU_340	Metazoa	Arthropoda											Amphipoda?	0	0	0	0	0	10	2	0	7	0	0	0	0	0	0	19
OTU_377	Metazoa	Arthropoda												0	0	0	0	0	0	0	0	0	0	0	0	0	10	0	10
OTU_392	Metazoa	Arthropoda												0	0	0	0	0	0	0	0	0	0	0	8	0	0	0	8
OTU_408	Metazoa	Arthropoda												5	0	0	0	0	0	0	0	0	0	0	0	0	0	0	5
OTU_411	Metazoa	Arthropoda												0	0	0	5	0	0	0	0	0	0	0	0	0	0	0	5
OTU_81	Metazoa	Mollusca	Bivalvia	Cardiida	Cardiidae	Parvicardium	Parvicardium minimum				Parvicardium	minimum		146	218	222	208	143	0	0	0	0	0	273	324	365	348	274	2521
OTU_5	Metazoa	Mollusca	Bivalvia	Cardiida	Semelidae	Abra	Abra longicallus	Abra	longicallus	Published	Abra	longicallus		7303	8440	8801	8671	8308	0	0	0	0	0	9389	10430	10774	9723	8691	90530
OTU_6	Metazoa	Mollusca	Bivalvia	Cardiida	Semelidae	Abra	Abra nitida	Abra	nitida	Published	Abra	nitida		0	0	0	0	0	0	0	0	0	0	11498	13404	12437	13332	10468	61139
OTU_30	Metazoa	Mollusca	Bivalvia	Lucinida	Thyasiridae	Genaxinus	Genaxinus eumyarius	Genaxinus	eumyarius	Published	Genaxinus	eumyarius		0	0	0	0	0	0	0	0	0	0	1772	1948	2358	3331	3849	13258
OTU_41	Metazoa	Mollusca	Bivalvia	Lucinida	Thyasiridae	Mendicula	Mendicula ferruginosa	Mendicula	ferruginosa	Private	Mendicula	ferruginosa	BoldDigger ?? ZMBN sequences in BOLD and GenBank	1317	767	770	754	1037	0	0	0	0	0	1318	1351	1848	1390	1164	11716
OTU_70	Metazoa	Mollusca	Bivalvia	Lucinida	Thyasiridae	Parathyasira	Parathyasira granulosa	Parathyasira	granulosa	Private	Parathyasira	granulosa		0	0	0	0	0	0	0	0	0	0	535	529	1023	706	495	3288
OTU_268	Metazoa	Mollusca	Bivalvia	Mytilida	Mytilidae			Modiolus	barbatus	Published	Modiolus	barbatus		0	0	0	0	0	8	15	12	15	12	0	0	0	0	0	62
OTU_116	Metazoa	Mollusca	Bivalvia	Nuculanida	Yoldiidae	Yoldiella	Yoldiella frigida	Yoldiella		Published	Yoldiella	frigida		181	430	329	233	225	0	0	0	0	0	0	6	9	10	0	1423
OTU_167	Metazoa	Mollusca	Bivalvia	Nuculanida	Yoldiidae	Yoldiella	Yoldiella propinqua	Yoldiella		Private	Yoldiella	propinqua		70	67	85	85	148	0	0	0	0	0	0	0	0	0	0	455
OTU_129	Metazoa	Mollusca	Bivalvia	Nuculanida	Yoldiidae	Yoldiella		Yoldiella			Yoldiella			326	391	389	375	654	0	0	0	0	0	0	0	0	0	0	2135
OTU_299	Metazoa	Mollusca	Bivalvia	Nuculanida	Yoldiidae	Yoldiella		Yoldiella			Yoldiella			0	12	0	10	12	0	0	0	0	0	0	0	0	0	0	34
OTU_342	Metazoa	Mollusca	Bivalvia	Nuculanida	Yoldiidae	Yoldiella		Yoldiella			Yoldiella		Sim. to OTU_167.	0	0	7	0	10	0	0	0	0	0	0	0	0	0	0	17
OTU_94	Metazoa	Mollusca	Bivalvia	Nuculanida	Yoldiidae			Yoldiella		Private	Yoldiella			498	355	543	319	359	0	0	0	0	0	0	0	0	0	0	2074
OTU_125	Metazoa	Mollusca	Bivalvia	Nuculida	Nuculidae	Nucula	Nucula tumidula	Nucula	tumidula	Private	Nucula	tumidula		4	7	9	10	7	0	0	0	0	0	237	209	250	259	166	1158
OTU_254	Metazoa	Mollusca	Bivalvia		Cuspidariidae	Cardiomya	Cardiomya costellata	Cardiomya	costellata	Published	Cardiomya	costellata		0	0	0	0	0	0	0	0	0	0	23	14	7	21	16	81
OTU_33	Metazoa	Mollusca	Bivalvia		Cuspidariidae	Cuspidaria	Cuspidaria lamellosa	Cuspidaria	lamellosa	Private	Cuspidaria	lamellosa		1499	1742	1955	1596	1874	0	0	0	0	0	0	0	0	0	0	8666
OTU_50	Metazoa	Mollusca	Bivalvia		Cuspidariidae	Cuspidaria	Cuspidaria lamellosa	Cuspidaria	lamellosa	Private	Cuspidaria	lamellosa		0	0	0	0	0	0	0	0	0	0	828	849	1484	853	1609	5623
OTU_99	Metazoa	Mollusca	Bivalvia		Cuspidariidae	Cuspidaria	Cuspidaria obesa				Cuspidaria	obesa		0	0	0	0	0	0	0	0	0	0	269	220	863	264	293	1909
OTU_32	Metazoa	Mollusca	Bivalvia		Cuspidariidae			Cuspidaria	rostrata	Private	Cuspidaria	rostrata		0	0	0	0	0	0	0	0	0	0	1663	1804	1746	1853	1748	8814
OTU_172	Metazoa	Mollusca	Bivalvia		Thraciidae			Thracia		Private	Thracia			0	0	0	0	0	66	98	57	82	128	0	0	0	0	0	431
OTU_73	Metazoa	Mollusca	Bivalvia										Bivalvia, Cardiida	0	0	0	0	0	282	468	545	673	1168	0	0	0	0	0	3136
OTU_64	Metazoa	Mollusca	Caudofoveata	Chaetodermatida	Chaetodermatidae	Falcidens	Falcidens sagittiferus	Falcidens	sagittiferus	Published	Falcidens	sagittiferus		478	485	826	1239	654	0	0	0	0	0	0	0	0	0	0	3682
OTU_11	Metazoa	Mollusca	Caudofoveata	Limifossorida	Scutopodidae	Scutopus	Scutopus ventrolineatus	Scutopus	ventrolineatus	Published	Scutopus	ventrolineatus		0	0	0	0	0	0	0	0	0	0	8913	7885	7095	8068	8367	40328
OTU_356	Metazoa	Mollusca	Gastropoda	Littorinimorpha	Naticidae	Euspira	Euspira montagui	Euspira	montagui	Published	Euspira	montagui		0	0	0	0	0	0	13	0	10	0	0	0	0	0	0	23
OTU_336	Metazoa	Mollusca	Gastropoda	Littorinimorpha	Rissoidae	Alvania	Alvania subsoluta	Alvania	subsoluta	Private	Alvania	subsoluta		0	0	0	0	0	0	0	0	0	0	0	20	4	0	0	24
OTU_301	Metazoa	Mollusca	Gastropoda	Neogastropoda	Raphitomidae	Cyrillia	Cyrillia linearis	Cyrillia	aequalis	Private	Cyrillia	aequalis	NORBOL	0	0	0	0	0	18	0	3	8	4	0	0	0	0	0	33
OTU_43	Metazoa	Mollusca	Gastropoda	Nudibranchia	Flabellinidae	Carronella	Carronella pellucida	Haliella	stenostoma	Private	Haliella	stenostoma	NORBOL	0	0	0	0	0	0	0	0	0	0	1612	3552	1911	2236	1099	10410
OTU_193	Metazoa	Mollusca	Polyplacophora	Lepidopleurida	Lepidopleuridae	Leptochiton	Leptochiton asellus	Leptochiton	asellus	Published	Leptochiton	asellus		0	0	0	0	0	136	59	55	82	47	0	0	0	0	0	379
OTU_110	Metazoa	Mollusca	Scaphopoda	Dentaliida	Dentaliidae	Antalis		Antalis	occidentalis	Published	Antalis	occidentalis		58	89	96	173	83	349	355	292	310	265	0	0	0	0	0	2070
OTU_19	Metazoa	Mollusca	Scaphopoda	Gadilida	Entalinidae	Entalina	Entalina tetragona	Entalina	tetragona	Published	Entalina	tetragona		6410	6939	8639	10026	8275	0	0	0	0	0	3205	2076	2050	2231	3845	53696
OTU_151	Metazoa	Mollusca	Solenogastres		Neomeniidae			Neomenia	carinata	Published	Neomenia	carinata		0	0	0	0	0	147	187	109	98	101	0	0	0	0	0	642

## Sheet: ST8 18S ASV table
Supplementary Table 8. 18S ASV table for study homogenate samples.
ASV	Phylum	Class	Order	Family	Genus	Species	Duva 01	Duva 02	Duva 03	Duva 04	Duva 05	Huldra 01	Huldra 02	Huldra 03	Huldra 04	Huldra 05	Troll B 01	Troll B 02	Troll B 03	Troll B 04	Troll B 05	Sum
ASV_2	Annelida	Polychaeta	Terebellida				1131	1105	854	619	712	33867	39937	33173	35692	36591	0	0	0	0	0	183681
ASV_4	Annelida	Polychaeta	Capitellida	Capitellidae			1597	1682	1538	1512	1355	0	0	0	0	0	5022	38850	18494	6544	6734	83328
ASV_6	Annelida	Polychaeta	Phyllodocida	Nephtyidae	Nephtys	Nephtys hombergii	0	0	0	0	0	0	0	0	0	0	12541	9474	13666	11685	12897	60263
ASV_7	Annelida	Polychaeta	Eunicida	Onuphidae	Paradiopatra	Paradiopatra quadricuspis	7687	6444	4607	4877	4524	0	0	0	0	0	6171	3726	6100	6174	7495	57805
ASV_8	Annelida	Polychaeta	Golfingiida	Golfingiidae			12496	11214	10474	10435	9681	0	0	0	0	0	0	0	0	0	0	54300
ASV_9	Annelida	Polychaeta	Phyllodocida	Sigalionidae	Neoleanira	Neoleanira tetragona	0	0	0	0	0	0	0	0	0	0	17016	7348	8927	8384	9729	51404
ASV_10	Annelida	Polychaeta	Capitellida	Capitellidae			0	0	0	0	0	0	0	0	0	0	9490	7046	7097	9035	13093	45761
ASV_11	Annelida	Polychaeta	Phyllodocida	Goniadidae	Goniada	Goniada maculata	0	0	0	0	0	8984	8765	8950	6512	11568	0	0	0	0	0	44779
ASV_13	Annelida	Polychaeta	Phyllodocida	Polynoidae			6494	5217	5487	6725	6966	0	0	0	0	0	0	0	0	0	0	30889
ASV_14	Annelida	Polychaeta	Phyllodocida	Polynoidae			0	0	0	0	0	6439	6744	5060	7089	5109	0	0	0	0	0	30441
ASV_16	Annelida	Polychaeta	Spionida	Spionidae	Laonice		0	0	0	0	0	2960	4667	3366	4225	11337	0	0	0	0	0	26555
ASV_19	Annelida	Polychaeta	Eunicida	Amphinomidae	Paramphinome	Paramphinome jeffreysii	285	302	259	254	237	141	158	117	111	102	3108	3294	3417	3398	4296	19479
ASV_21	Annelida	Polychaeta	Phyllodocida	Nephtyidae	Aglaophamus	Aglaophamus pulchra	3305	3294	4593	3148	3345	0	0	0	0	0	0	0	0	0	0	17685
ASV_24	Annelida	Polychaeta	Capitellida	Capitellidae			399	248	197	326	329	0	0	0	0	0	2597	1592	2977	2891	2503	14059
ASV_25	Annelida	Polychaeta	Phyllodocida	Goniadidae	Progoniada		0	0	0	0	0	1228	1148	4581	5212	911	0	0	0	0	0	13080
ASV_26	Annelida	Polychaeta	Capitellida	Capitellidae			0	0	0	0	0	0	0	0	0	0	5460	1368	1922	1683	1762	12195
ASV_27	Annelida	Polychaeta	Eunicida	Onuphidae	Paradiopatra	Paradiopatra fjordica	0	0	0	0	0	0	0	0	0	0	2309	1548	2392	2655	2784	11688
ASV_29	Annelida	Polychaeta	Orbiniidae order incertae sedis	Orbiniidae	Orbinia	Orbinia swani	0	0	0	0	0	0	0	0	0	0	1863	1301	1930	2129	3161	10384
ASV_30	Annelida	Polychaeta	Phyllodocida	Pholoidae	Pholoe		0	0	0	0	0	1694	2171	1694	1422	1567	0	0	0	0	0	8548
ASV_31	Annelida	Polychaeta	Spionida	Spionidae			0	0	0	0	0	0	0	0	0	0	2400	1215	1451	1493	1698	8257
ASV_33	Annelida	Polychaeta	Spionida	Cirratulidae			0	0	0	0	0	0	0	0	0	0	1475	933	1499	1443	2508	7858
ASV_34	Annelida	Polychaeta	Phyllodocida	Phyllodocidae	Phyllodoce		0	0	0	0	0	963	1247	2032	789	2628	0	0	0	0	0	7659
ASV_35	Annelida	Polychaeta	Terebellida				0	0	0	0	0	0	0	0	0	0	1407	818	1608	1485	1704	7022
ASV_36	Annelida	Polychaeta	Terebellida	Terebellidae	Terebella		0	0	0	0	0	617	1065	1254	976	1678	0	0	0	0	0	5590
ASV_37	Annelida	Polychaeta	Phyllodocida	Polynoidae			0	0	0	0	0	578	673	627	570	725	260	205	292	382	508	4820
ASV_42	Annelida	Polychaeta	Terebellida	Ampharetidae			900	751	686	560	585	0	0	0	0	0	80	0	62	219	118	3961
ASV_43	Annelida	Polychaeta	Capitellida				0	0	0	0	0	0	0	0	0	0	790	441	740	870	945	3786
ASV_44	Annelida	Polychaeta	Capitellida				24	20	12	0	7	0	0	0	0	0	874	544	714	762	747	3704
ASV_45	Annelida	Polychaeta	Phyllodocida	Nereididae	Ceratocephale	Ceratocephale loveni	0	0	0	0	0	0	0	0	0	0	1212	386	646	520	837	3601
ASV_47	Annelida	Polychaeta	Capitellida	Capitellidae			0	0	0	0	0	0	0	0	0	0	1680	350	554	433	519	3536
ASV_48	Annelida	Polychaeta	Eunicida	Amphinomidae	Chloeia		0	0	0	0	0	0	0	0	0	0	547	427	871	731	832	3408
ASV_49	Annelida	Polychaeta	Spionida				0	0	0	0	0	0	0	0	0	0	928	510	705	688	568	3399
ASV_50	Annelida	Polychaeta	Paraonidae order incertae sedis	Paraonidae	Cirrophorus		732	676	599	779	578	0	0	0	0	0	0	0	0	0	0	3364
ASV_52	Annelida	Polychaeta	Terebellida	Trichobranchidae	Terebellides		8	0	6	8	7	0	0	0	0	0	646	520	621	706	617	3139
ASV_55	Annelida	Polychaeta	Spionida	Cirratulidae	Caulleriella		135	146	115	87	103	0	0	0	0	0	350	283	474	377	306	2376
ASV_57	Annelida	Polychaeta	Terebellida	Ampharetidae			450	295	253	196	318	0	0	0	0	0	93	70	82	432	158	2347
ASV_58	Annelida	Polychaeta	Terebellida	Ampharetidae			442	299	278	257	256	0	0	0	0	0	79	73	121	321	135	2261
ASV_59	Annelida	Polychaeta	Opheliidae order incertae sedis	Opheliidae			0	0	0	0	0	0	0	0	0	0	279	535	387	368	632	2201
ASV_60	Annelida	Polychaeta	Spionida				0	0	0	0	0	338	638	276	520	374	0	0	0	0	0	2146
ASV_61	Annelida	Polychaeta	Spionida	Spionidae			284	67	95	89	94	0	0	0	0	0	145	127	362	194	682	2139
ASV_62	Annelida	Polychaeta	Terebellida				0	0	0	0	0	303	514	360	358	439	0	0	0	0	0	1974
ASV_64	Annelida	Polychaeta	Spionida	Spionidae	Spiophanes	Spiophanes bombyx	0	0	0	0	0	358	405	448	320	337	0	0	0	0	0	1868
ASV_66	Annelida	Polychaeta	Spionida	Spionidae	Aurospio		111	182	198	92	86	0	0	0	0	0	110	98	269	154	362	1662
ASV_69	Annelida	Polychaeta	Capitellida				0	0	0	0	0	313	334	173	228	373	0	0	0	0	0	1421
ASV_70	Annelida	Polychaeta	Phyllodocida	Pilargidae			0	0	0	0	0	0	0	0	0	0	194	151	228	372	405	1350
ASV_71	Annelida	Polychaeta	Eunicida	Lumbrineridae			184	201	243	297	370	0	0	0	0	0	0	0	0	0	0	1295
ASV_74	Annelida	Polychaeta	Terebellida	Ampharetidae	Anobothrus		119	380	94	94	97	0	0	0	0	0	52	33	43	133	42	1087
ASV_75	Annelida	Polychaeta	Eunicida				156	125	83	59	63	0	0	0	0	0	111	76	137	107	148	1065
ASV_76	Annelida						170	170	271	189	171	0	0	0	0	0	0	0	0	0	0	971
ASV_78	Annelida	Polychaeta	Phyllodocida				0	0	0	0	0	193	187	143	227	174	0	0	0	0	0	924
ASV_79	Annelida	Polychaeta	Eunicida	Onuphidae			116	141	107	131	129	0	0	0	0	0	81	0	100	97	0	902
ASV_80	Annelida	Polychaeta	Sabellida	Oweniidae			0	0	0	0	0	0	0	0	0	0	101	65	153	124	351	794
ASV_81	Annelida	Polychaeta	Paraonidae order incertae sedis	Paraonidae	Paradoneis		0	0	0	0	0	138	204	149	156	143	0	0	0	0	0	790
ASV_83	Annelida	Polychaeta	Sabellida	Sabellidae			138	121	108	251	90	0	0	0	0	0	0	0	0	0	0	708
ASV_84	Annelida	Polychaeta	Terebellida	Ampharetidae	Sabellides		0	0	0	0	0	132	136	129	116	133	0	0	0	0	0	646
ASV_87	Annelida	Polychaeta	Eunicida	Onuphidae	Hyalinoecia		145	123	85	104	124	0	0	0	0	0	0	0	0	0	0	581
ASV_88	Annelida	Polychaeta	Spionida	Cirratulidae	Caulleriella		0	0	0	0	0	0	0	0	0	0	116	92	89	125	154	576
ASV_89	Annelida	Polychaeta	Sabellida	Oweniidae			0	16	0	6	0	70	128	166	77	91	0	0	0	0	0	554
ASV_90	Annelida	Polychaeta	Phyllodocida	Hesionidae	Sirsoe	Sirsoe methanicola	0	0	0	0	0	93	159	85	114	102	0	0	0	0	0	553
ASV_92	Annelida	Polychaeta	Golfingiida	Golfingiidae	Onchnesoma	Onchnesoma steenstrupii	94	93	106	76	136	0	0	0	0	0	0	0	0	0	0	505
ASV_93	Annelida	Polychaeta	Terebellida	Terebellidae	Terebella		0	0	0	0	0	57	82	112	96	157	0	0	0	0	0	504
ASV_95	Annelida	Polychaeta	Sabellida	Oweniidae	Owenia	Owenia fusiformis	0	0	0	0	0	51	120	40	64	201	0	0	0	0	0	476
ASV_97	Annelida	Polychaeta	Phyllodocida	Syllidae			0	0	0	0	0	70	105	61	61	145	0	0	0	0	0	442
ASV_98	Annelida	Polychaeta	Sabellida				0	0	0	0	0	17	23	210	153	37	0	0	0	0	0	440
ASV_101	Annelida	Polychaeta	Capitellida	Capitellidae			0	0	0	0	0	0	0	0	0	0	256	0	93	0	71	420
ASV_103	Annelida	Polychaeta	Eunicida	Onuphidae			69	77	49	79	44	0	0	0	0	0	0	0	0	0	0	318
ASV_105	Annelida	Polychaeta	Capitellida	Maldanidae	Notoproctus		0	0	0	0	0	0	0	0	0	0	91	46	52	44	76	309
ASV_106	Annelida	Polychaeta					42	52	41	107	35	0	0	0	0	0	0	0	0	0	0	277
ASV_107	Annelida	Polychaeta	Eunicida	Lumbrineridae			40	47	46	53	66	0	0	0	0	0	0	0	0	0	0	252
ASV_108	Annelida	Polychaeta	Terebellida	Pectinariidae	Pectinaria	Pectinaria koreni	0	0	0	0	0	0	0	0	0	0	62	0	94	87	0	243
ASV_109	Annelida	Polychaeta	Phyllodocida				0	0	0	0	0	59	49	38	44	39	0	0	0	0	0	229
ASV_112	Annelida	Polychaeta	Terebellida				0	0	0	0	0	0	0	0	203	0	0	0	0	0	0	203
ASV_113	Annelida	Polychaeta	Spionida				0	0	0	0	0	0	0	0	0	0	39	24	49	42	47	201
ASV_114	Annelida	Polychaeta	Spionida	Spionidae			0	0	0	0	0	27	53	43	40	33	0	0	0	0	0	196
ASV_116	Annelida	Polychaeta	Capitellida	Maldanidae	Notoproctus		0	0	0	0	0	0	0	0	0	0	45	0	47	43	59	194
ASV_117	Annelida	Polychaeta	Opheliidae order incertae sedis	Opheliidae			45	57	15	31	22	0	0	0	0	0	0	0	19	0	0	189
ASV_118	Annelida	Polychaeta	Terebellida				0	0	0	0	0	59	53	32	21	20	0	0	0	0	0	185
ASV_119	Annelida	Polychaeta	Sabellida	Oweniidae			25	35	32	53	30	0	0	0	0	0	0	0	0	0	0	175
ASV_121	Annelida	Polychaeta	Eunicida	Euphrosinidae			0	0	0	0	0	10	82	15	26	37	0	0	0	0	0	170
ASV_122	Annelida	Polychaeta	Terebellida	Trichobranchidae	Terebellides		0	0	0	0	0	0	0	0	0	0	17	0	19	73	39	148
ASV_123	Annelida	Polychaeta					0	0	0	0	0	0	0	0	0	0	12	24	33	52	25	146
ASV_125	Annelida	Polychaeta	Capitellida				0	0	0	0	0	0	0	0	0	0	15	27	42	15	24	123
ASV_126	Annelida	Polychaeta					0	0	0	0	0	11	18	14	39	32	0	0	0	0	0	114
ASV_128	Annelida	Polychaeta	Phyllodocida	Phyllodocidae			0	0	0	0	0	11	25	40	17	20	0	0	0	0	0	113
ASV_129	Annelida	Polychaeta	Phyllodocida	Phyllodocidae	Protomystides	Protomystides exigua	0	0	0	0	0	0	0	0	0	0	0	64	16	0	33	113
ASV_131	Annelida	Polychaeta					23	25	13	24	14	0	0	0	0	0	0	0	0	0	0	99
ASV_132	Annelida	Polychaeta	Terebellida	Ampharetidae			19	17	18	16	20	0	0	0	0	0	0	0	0	7	2	99
ASV_133	Annelida	Polychaeta					0	0	0	0	0	0	0	0	0	0	12	49	11	16	10	98
ASV_137	Annelida	Polychaeta	Spionida	Spionidae			0	0	0	0	0	17	34	8	22	11	0	0	0	0	0	92
ASV_138	Annelida	Polychaeta	Paraonidae order incertae sedis	Paraonidae	Aricidea	Aricidea fragilis	0	0	0	0	0	14	22	18	15	20	0	0	0	0	0	89
ASV_140	Annelida	Polychaeta	Phyllodocida	Pisionidae	Pisione	Pisione guanche	0	0	0	0	0	39	7	19	0	9	0	0	0	0	0	74
ASV_143	Annelida	Polychaeta	Eunicida	Onuphidae			0	0	0	0	0	0	0	0	0	0	20	15	0	17	20	72
ASV_142	Annelida	Polychaeta	Sabellida	Oweniidae			0	0	0	0	0	0	0	0	0	72	0	0	0	0	0	72
ASV_144	Annelida	Polychaeta	Sabellida	Sabellidae	Sabella		0	0	0	0	0	0	0	0	0	0	24	6	16	15	10	71
ASV_145	Annelida	Polychaeta					0	68	0	0	0	0	0	0	0	0	0	0	0	0	0	68
ASV_146	Annelida	Polychaeta	Eunicida	Onuphidae			13	12	11	14	11	0	0	0	0	0	0	0	0	0	0	61
ASV_147	Annelida	Polychaeta	Opheliidae order incertae sedis	Opheliidae			0	0	0	0	0	0	0	0	0	0	0	11	9	20	16	56
ASV_148	Annelida	Polychaeta	Paraonidae order incertae sedis	Paraonidae	Cirrophorus		19	0	0	8	8	0	0	0	0	0	0	0	7	11	0	53
ASV_152	Annelida	Polychaeta	Eunicida	Onuphidae			17	0	17	0	16	0	0	0	0	0	0	0	0	0	0	50
ASV_153	Annelida	Polychaeta	Terebellida	Trichobranchidae	Octobranchus	Octobranchus sikorskii	0	0	0	0	0	0	0	0	0	0	11	0	14	7	17	49
ASV_154	Annelida	Polychaeta	Terebellida	Trichobranchidae	Terebellides		0	0	0	0	0	0	0	0	0	0	0	0	0	0	49	49
ASV_156	Annelida	Polychaeta	Golfingiida	Golfingiidae			0	19	16	10	0	0	0	0	0	0	0	0	0	0	0	45
ASV_159	Annelida	Polychaeta	Spionida	Spionidae			0	0	0	0	0	6	0	10	0	24	0	0	0	0	0	40
ASV_161	Annelida	Polychaeta	Eunicida	Onuphidae			15	7	14	0	0	0	0	0	0	0	0	0	0	0	0	36
ASV_165	Annelida	Polychaeta	Phyllodocida				0	0	0	0	0	0	10	9	12	0	0	0	0	0	0	31
ASV_169	Annelida	Polychaeta	Eunicida	Onuphidae			0	0	0	0	0	0	0	0	0	0	14	0	0	9	6	29
ASV_168	Annelida	Polychaeta	Eunicida	Onuphidae	Paradiopatra		0	12	8	0	9	0	0	0	0	0	0	0	0	0	0	29
ASV_167	Annelida	Polychaeta	Terebellida	Ampharetidae			0	29	0	0	0	0	0	0	0	0	0	0	0	0	0	29
ASV_172	Annelida	Polychaeta	Eunicida				0	0	0	0	28	0	0	0	0	0	0	0	0	0	0	28
ASV_170	Annelida	Polychaeta	Eunicida	Onuphidae	Paradiopatra	Paradiopatra quadricuspis	28	0	0	0	0	0	0	0	0	0	0	0	0	0	0	28
ASV_171	Annelida	Polychaeta	Sabellida	Oweniidae			0	28	0	0	0	0	0	0	0	0	0	0	0	0	0	28
ASV_173	Annelida	Polychaeta	Spionida				0	0	0	0	0	0	0	0	0	0	28	0	0	0	0	28
ASV_174	Annelida	Polychaeta	Eunicida	Onuphidae	Paradiopatra	Paradiopatra quadricuspis	27	0	0	0	0	0	0	0	0	0	0	0	0	0	0	27
ASV_177	Annelida	Polychaeta					0	0	0	0	0	14	8	0	0	3	0	0	0	0	0	25
ASV_178	Annelida	Polychaeta	Sabellida	Oweniidae			0	0	0	0	0	0	8	8	0	9	0	0	0	0	0	25
ASV_180	Annelida	Polychaeta	Eunicida	Onuphidae			23	0	0	0	0	0	0	0	0	0	0	0	0	0	0	23
ASV_183	Annelida	Polychaeta	Eunicida	Onuphidae			0	0	0	0	0	0	0	0	0	0	22	0	0	0	0	22
ASV_181	Annelida	Polychaeta	Phyllodocida	Polynoidae			0	6	5	11	0	0	0	0	0	0	0	0	0	0	0	22
ASV_184	Annelida	Polychaeta	Phyllodocida	Syllidae			0	0	0	0	0	6	8	0	7	0	0	0	0	0	0	21
ASV_186	Annelida	Polychaeta	Terebellida	Ampharetidae			2	4	1	1	0	0	0	0	0	0	0	0	0	9	3	20
ASV_189	Annelida	Polychaeta	Capitellida				0	0	0	0	0	0	0	0	0	0	0	0	0	9	10	19
ASV_192	Annelida	Polychaeta	Aspidosiphonidormes	Aspidosiphonidae	Aspidosiphon		0	0	0	0	0	5	6	3	0	4	0	0	0	0	0	18
ASV_195	Annelida	Polychaeta	Eunicida	Onuphidae			0	0	17	0	0	0	0	0	0	0	0	0	0	0	0	17
ASV_197	Annelida	Polychaeta	Eunicida	Onuphidae			0	16	0	0	0	0	0	0	0	0	0	0	0	0	0	16
ASV_199	Annelida	Polychaeta	Eunicida	Onuphidae			15	0	0	0	0	0	0	0	0	0	0	0	0	0	0	15
ASV_205	Annelida	Polychaeta	Eunicida	Onuphidae			0	0	0	0	0	0	0	0	0	0	14	0	0	0	0	14
ASV_208	Annelida	Polychaeta	Golfingiida	Golfingiidae			0	9	4	0	0	0	0	0	0	0	0	0	0	0	0	13
ASV_213	Annelida	Polychaeta	Paraonidae order incertae sedis	Paraonidae	Paradoneis		0	0	0	0	0	0	0	0	0	13	0	0	0	0	0	13
ASV_214	Annelida	Polychaeta	Golfingiida	Golfingiidae			12	0	0	0	0	0	0	0	0	0	0	0	0	0	0	12
ASV_216	Annelida	Polychaeta	Phyllodocida				0	0	8	0	4	0	0	0	0	0	0	0	0	0	0	12
ASV_218	Annelida	Polychaeta	Phyllodocida				7	0	4	0	0	0	0	0	0	0	0	0	0	0	0	11
ASV_225	Annelida	Polychaeta	Eunicida	Onuphidae	Paradiopatra		0	0	0	0	0	0	0	0	0	0	0	0	0	0	10	10
ASV_221	Annelida	Polychaeta	Golfingiida	Golfingiidae			0	0	0	0	10	0	0	0	0	0	0	0	0	0	0	10
ASV_224	Annelida	Polychaeta	Terebellida				0	0	0	0	0	0	0	0	0	0	0	0	0	10	0	10
ASV_227	Annelida	Polychaeta					0	0	0	0	0	0	0	9	0	0	0	0	0	0	0	9
ASV_229	Annelida	Polychaeta	Capitellida				0	0	0	0	0	0	0	0	0	9	0	0	0	0	0	9
ASV_235	Annelida	Polychaeta	Phyllodocida				0	0	0	0	0	0	0	8	0	0	0	0	0	0	0	8
ASV_234	Annelida	Polychaeta	Terebellida				0	0	0	0	8	0	0	0	0	0	0	0	0	0	0	8
ASV_237	Annelida	Polychaeta	Eunicida				0	0	0	7	0	0	0	0	0	0	0	0	0	0	0	7
ASV_239	Annelida	Polychaeta	Spionida	Spionidae			0	0	0	0	0	0	0	0	0	7	0	0	0	0	0	7
ASV_249	Annelida	Polychaeta	Capitellida	Capitellidae			0	0	0	0	0	0	0	0	6	0	0	0	0	0	0	6
ASV_253	Annelida	Polychaeta	Eunicida	Onuphidae			0	0	0	0	0	0	0	0	0	0	0	0	6	0	0	6
ASV_244	Annelida	Polychaeta	Golfingiida	Golfingiidae			0	0	0	0	6	0	0	0	0	0	0	0	0	0	0	6
ASV_247	Annelida	Polychaeta	Phyllodocida				0	0	0	0	6	0	0	0	0	0	0	0	0	0	0	6
ASV_248	Annelida	Polychaeta	Spionida				0	0	0	0	0	0	0	0	6	0	0	0	0	0	0	6
ASV_254	Annelida	Polychaeta					5	0	0	0	0	0	0	0	0	0	0	0	0	0	0	5
ASV_260	Annelida	Polychaeta	Capitellida	Capitellidae			0	0	0	0	0	0	0	0	0	0	0	0	5	0	0	5
ASV_258	Annelida	Polychaeta	Phyllodocida				0	0	0	0	0	0	0	0	0	0	5	0	0	0	0	5
ASV_257	Annelida	Polychaeta	Terebellida				0	0	0	0	0	0	0	0	0	0	5	0	0	0	0	5
ASV_274	Annelida	Polychaeta					0	0	0	0	0	0	0	0	0	0	0	0	0	0	4	4
ASV_265	Annelida	Polychaeta	Sabellida				0	0	4	0	0	0	0	0	0	0	0	0	0	0	0	4
ASV_1	Arthropoda	Copepoda	Calanoida				41250	47676	48838	49485	47856	1424	656	981	692	1318	9953	2643	4427	4793	5964	267956
ASV_20	Arthropoda	Copepoda	Calanoida				0	0	0	0	0	2134	2558	2474	1891	2410	782	639	1575	3682	754	18899
ASV_38	Arthropoda	Malacostraca	Isopoda	Janiridae	Janira	Janira maculosa	0	0	0	0	0	476	920	1317	1510	553	0	0	0	0	0	4776
ASV_67	Arthropoda	Maxillopoda	Calanoida				0	0	0	0	0	0	0	0	0	0	284	245	349	323	318	1519
ASV_73	Arthropoda	Copepoda					0	0	0	0	0	212	235	208	207	240	0	0	0	0	0	1102
ASV_77	Arthropoda	Malacostraca	Cumacea	Diastylidae	Diastylis		0	0	0	0	0	0	0	0	0	0	110	72	132	175	451	940
ASV_85	Arthropoda	Copepoda	Calanoida				83	97	156	130	163	0	0	3	0	0	0	0	0	0	0	632
ASV_94	Arthropoda	Ostracoda	Podocopida	unclassified Bairdiocopina			0	0	0	0	0	60	71	68	120	174	0	0	0	0	0	493
ASV_104	Arthropoda	Malacostraca	Amphipoda				0	0	0	0	0	0	0	0	0	0	52	20	65	135	38	310
ASV_110	Arthropoda	Copepoda					0	0	0	0	0	39	40	41	47	54	0	0	0	0	0	221
ASV_124	Arthropoda	Ostracoda	Podocopida	Pontocyprididae	Pontocypris		49	23	11	26	17	0	0	0	0	0	0	0	0	0	0	126
ASV_176	Arthropoda	Malacostraca	Cumacea	Leuconidae	Leucon	Leucon nasicoides	0	0	0	0	0	0	0	0	0	0	0	0	11	3	12	26
ASV_175	Arthropoda	Copepoda	Calanoida	Temoridae	Temora	Temora longicornis	0	0	0	0	0	0	0	0	0	26	0	0	0	0	0	26
ASV_187	Arthropoda	Malacostraca	Amphipoda	Lysianassidae	Lysianassa	Lysianassa costae	0	0	0	0	0	0	0	0	0	0	0	8	12	0	0	20
ASV_191	Arthropoda	Copepoda	Calanoida				0	0	0	0	18	0	0	0	0	0	0	0	0	0	0	18
ASV_190	Arthropoda	Copepoda	Calanoida				0	0	10	8	0	0	0	0	0	0	0	0	0	0	0	18
ASV_201	Arthropoda	Copepoda	Calanoida				0	0	15	0	0	0	0	0	0	0	0	0	0	0	0	15
ASV_228	Arthropoda	Copepoda					0	0	0	0	0	0	0	9	0	0	0	0	0	0	0	9
ASV_232	Arthropoda						0	0	8	0	0	0	0	0	0	0	0	0	0	0	0	8
ASV_233	Arthropoda	Copepoda	Calanoida				0	0	4	4	0	0	0	0	0	0	0	0	0	0	0	8
ASV_238	Arthropoda	Copepoda	Calanoida	Metridinidae	Metridia		0	0	0	0	7	0	0	0	0	0	0	0	0	0	0	7
ASV_245	Arthropoda	Copepoda	Calanoida				0	0	0	0	6	0	0	0	0	0	0	0	0	0	0	6
ASV_242	Arthropoda	Copepoda	Calanoida				0	0	0	6	0	0	0	0	0	0	0	0	0	0	0	6
ASV_255	Arthropoda						0	0	0	0	5	0	0	0	0	0	0	0	0	0	0	5
ASV_261	Arthropoda	Malacostraca	Amphipoda				0	0	0	0	0	0	0	0	0	0	0	0	0	5	0	5
ASV_266	Arthropoda						0	0	0	0	4	0	0	0	0	0	0	0	0	0	0	4
ASV_273	Arthropoda	Malacostraca	Amphipoda	Lysianassidae			0	0	0	0	0	0	0	0	0	0	0	0	0	0	4	4
ASV_270	Arthropoda	Copepoda					0	0	0	0	0	0	0	0	0	4	0	0	0	0	0	4
ASV_68	Brachiopoda	Rhynchonellata	Terebratulida				353	351	242	263	246	6	8	9	12	12	0	0	0	0	0	1502
ASV_3	Mollusca	Bivalvia	Veneroida				8795	9174	7472	8827	8540	0	0	0	0	0	11377	9197	11931	12545	10466	98324
ASV_5	Mollusca	Bivalvia	Veneroida				0	0	0	0	0	9937	12315	21295	18616	14585	0	0	0	0	0	76748
ASV_15	Mollusca	Bivalvia	Veneroida	Veneridae			4633	4814	4336	4374	2651	0	0	0	0	0	2119	1554	2041	1601	2216	30339
ASV_17	Mollusca	Scaphopoda	Gadilida	Entalinidae	Entalina	Entalina tetragona	4476	4496	4697	5186	4573	0	0	0	0	0	190	124	172	186	657	24757
ASV_18	Mollusca	Polyplacophora	Neoloricata	Lepidopleuridae	Leptochiton		0	0	0	0	0	5920	4324	2894	3235	4017	0	0	0	0	0	20390
ASV_22	Mollusca	Bivalvia	Veneroida	Semelidae	Abra	Abra nitida	0	0	0	0	0	0	0	0	0	0	2809	2550	3919	3782	3564	16624
ASV_28	Mollusca	Bivalvia	Veneroida				502	376	310	276	424	0	0	0	0	0	1838	1396	1797	2079	1806	10804
ASV_39	Mollusca	Bivalvia	Veneroida				456	534	543	502	480	0	0	0	0	0	541	387	356	409	304	4512
ASV_41	Mollusca	Bivalvia	Nuculoida	Nuculidae			0	0	6	0	0	0	0	0	0	0	796	539	904	959	871	4075
ASV_46	Mollusca	Caudofoveata	Limifossorida	Scutopodidae	Scutopus	Scutopus ventrolineatus	0	0	0	0	0	0	0	0	0	0	592	531	733	767	914	3537
ASV_53	Mollusca	Gastropoda	Caenogastropoda				0	0	0	0	0	0	0	0	0	0	391	457	529	639	484	2500
ASV_54	Mollusca	Bivalvia	Veneroida				377	382	453	384	366	0	0	0	0	0	101	78	76	101	78	2396
ASV_56	Mollusca	Bivalvia	Veneroida				624	453	394	343	546	0	0	0	0	0	0	0	0	0	0	2360
ASV_63	Mollusca	Bivalvia	Nuculanoida	Yoldiidae	Yoldiella	Yoldiella orcia	462	559	395	305	249	0	0	0	0	0	0	0	0	0	0	1970
ASV_65	Mollusca	Bivalvia	Pholadomyoida	Thraciidae			0	0	0	0	0	187	282	246	458	533	0	0	0	0	0	1706
ASV_72	Mollusca	Polyplacophora	Neoloricata	Lepidopleuridae	Leptochiton		0	0	0	0	0	336	255	136	188	244	0	0	0	0	0	1159
ASV_82	Mollusca	Polyplacophora	Neoloricata	Lepidopleuridae	Leptochiton		0	0	0	0	0	114	166	135	158	139	0	0	0	0	0	712
ASV_86	Mollusca	Bivalvia	Pholadomyoida	Thraciidae			0	0	0	0	0	67	83	51	179	212	0	0	0	0	0	592
ASV_96	Mollusca	Bivalvia					0	0	0	0	0	0	0	0	0	0	75	64	121	114	81	455
ASV_100	Mollusca	Bivalvia	Veneroida				58	67	66	141	88	0	0	0	0	0	0	0	0	0	0	420
ASV_111	Mollusca	Scaphopoda	Dentaliida	Dentaliidae			28	42	19	115	16	0	0	0	0	0	0	0	0	0	0	220
ASV_120	Mollusca	Caudofoveata	Limifossorida				27	26	35	59	23	0	0	0	0	0	0	0	0	0	0	170
ASV_127	Mollusca	Bivalvia	Veneroida				0	0	0	0	0	0	0	0	0	0	24	21	20	22	27	114
ASV_130	Mollusca	Bivalvia	Veneroida	Cardiidae	Parvicardium	Parvicardium minimum	38	32	18	0	6	0	0	0	0	0	0	4	0	0	9	107
ASV_136	Mollusca	Bivalvia	Pholadomyoida	Cuspidariidae	Cuspidaria	Cuspidaria cuspidata	0	0	0	0	0	0	0	0	0	0	20	10	17	22	25	94
ASV_151	Mollusca	Gastropoda	Caenogastropoda				0	0	0	0	0	9	8	6	15	14	0	0	0	0	0	52
ASV_155	Mollusca	Bivalvia	Veneroida	Veneridae			0	0	0	0	0	0	0	0	0	0	15	0	0	14	19	48
ASV_157	Mollusca	Bivalvia					0	0	0	0	0	0	0	0	0	0	0	0	0	23	22	45
ASV_179	Mollusca	Bivalvia	Veneroida				0	0	0	0	0	0	0	0	0	0	0	6	5	4	9	24
ASV_188	Mollusca	Bivalvia	Veneroida	Veneridae			0	0	0	0	0	0	0	0	0	0	0	19	0	0	0	19
ASV_194	Mollusca	Bivalvia	Veneroida	Semelidae	Abra	Abra nitida	0	0	0	0	0	0	0	0	0	0	0	0	0	0	18	18
ASV_193	Mollusca	Polyplacophora	Neoloricata	Lepidopleuridae	Leptochiton	Leptochiton asellus	0	0	0	0	0	5	6	5	0	2	0	0	0	0	0	18
ASV_196	Mollusca	Bivalvia	Veneroida	Veneridae			0	0	0	17	0	0	0	0	0	0	0	0	0	0	0	17
ASV_220	Mollusca	Bivalvia	Veneroida				0	0	0	0	0	0	0	0	0	0	0	0	0	11	0	11
ASV_231	Mollusca						0	2	3	0	3	0	0	0	0	0	0	0	0	0	0	8
ASV_236	Mollusca	Bivalvia	Veneroida				0	0	0	0	0	0	0	0	0	0	0	0	0	8	0	8
ASV_240	Mollusca	Bivalvia	Veneroida				0	0	0	0	0	0	0	0	0	0	0	0	0	0	7	7
ASV_251	Mollusca	Polyplacophora	Neoloricata	Lepidopleuridae	Leptochiton	Leptochiton asellus	0	0	0	0	0	0	0	0	0	6	0	0	0	0	0	6

## Sheet: ST9 Taxonomy increase
Supplementary Table 9. Increase in metabarcoding data taxonomic resolution as a result of barcoding from this study.
Original classification	Classification with new barcodes	Result	Ranks	Barcoded in this study
COI
Kingdom	Order	Increase	3		< ASV_171 Cellular organisms;Eukaryota;Amorphea;Metazoa
					> ASV_171 Cellular organisms;Eukaryota;Amorphea;Metazoa;Arthropoda;Malacostraca;Amphipoda
Phylum	Species	Increase	5	YES	< ASV_33 Cellular organisms;Eukaryota;Amorphea;Metazoa;Mollusca
					> ASV_33 Cellular organisms;Eukaryota;Amorphea;Metazoa;Mollusca;Bivalvia;Cuspidariidae;Cuspidariidae (family);Cuspidaria;Cuspidaria lamellosa
Class	Species	Increase	4	YES	< ASV_9 Cellular organisms;Eukaryota;Amorphea;Metazoa;Arthropoda;Malacostraca
					> ASV_9 Cellular organisms;Eukaryota;Amorphea;Metazoa;Arthropoda;Malacostraca;Amphipoda;Ampeliscidae;Haploops;Haploops robusta
Kingdom	Species	Increase	6	YES	< ASV_311 Cellular organisms;Eukaryota;Amorphea;Metazoa
					> ASV_311 Cellular organisms;Eukaryota;Amorphea;Metazoa;Annelida;Polychaeta;Terebellida;Trichobranchidae;Octobranchus;Octobranchus sikorskii
Class	Species	Increase	4	YES	< ASV_119 Cellular organisms;Eukaryota;Amorphea;Metazoa;Arthropoda;Malacostraca
					> ASV_119 Cellular organisms;Eukaryota;Amorphea;Metazoa;Arthropoda;Malacostraca;Amphipoda;Ampeliscidae;Haploops;Haploops carinata
Phylum	Species	Increase	5	YES	< ASV_371 Cellular organisms;Eukaryota;Amorphea;Metazoa;Annelida
					> ASV_371 Cellular organisms;Eukaryota;Amorphea;Metazoa;Annelida;Polychaeta;Terebellida;Trichobranchidae;Octobranchus;Octobranchus floriceps
Phylum	Order	Increase	2		< ASV_379 Cellular organisms;Eukaryota;Amorphea;Metazoa;Arthropoda
					> ASV_379 Cellular organisms;Eukaryota;Amorphea;Metazoa;Arthropoda;Malacostraca;Amphipoda
Class	Species	Increase	4	YES	< ASV_239 Cellular organisms;Eukaryota;Amorphea;Metazoa;Arthropoda;Malacostraca
					> ASV_239 Cellular organisms;Eukaryota;Amorphea;Metazoa;Arthropoda;Malacostraca;Amphipoda;Unciolidae;Unciola;Unciola planipes
Phylum	Order	Increase	2		< ASV_347 Cellular organisms;Eukaryota;Amorphea;Metazoa;Arthropoda
					> ASV_347 Cellular organisms;Eukaryota;Amorphea;Metazoa;Arthropoda;Malacostraca;Amphipoda
Class	Order	Increase	1		< ASV_337 Cellular organisms;Eukaryota;Amorphea;Metazoa;Arthropoda;Malacostraca
					> ASV_337 Cellular organisms;Eukaryota;Amorphea;Metazoa;Arthropoda;Malacostraca;Amphipoda
Phylum	Order	Increase	2		< ASV_410 Cellular organisms;Eukaryota;Amorphea;Metazoa;Arthropoda
					> ASV_410 Cellular organisms;Eukaryota;Amorphea;Metazoa;Arthropoda;Malacostraca;Amphipoda
18S
Class	Phylum	Decrease	-2		< ASV_298 Main genome;Eukaryota;Amorphea;Metazoa;Arthropoda;Malacostraca;Amphipoda
					> ASV_298 Main genome;Eukaryota;Amorphea;Metazoa;Arthropoda
Class	Species	Increase	4	YES	< ASV_187 Main genome;Eukaryota;Amorphea;Metazoa;Arthropoda;Malacostraca
					> ASV_187 Main genome;Eukaryota;Amorphea;Metazoa;Arthropoda;Malacostraca;Amphipoda;Lysianassidae;Lysianassa;Lysianassa costae
Order	Species	Increase	3	YES	< ASV_290 Main genome;Eukaryota;Amorphea;Metazoa;Brachiopoda;Rhynchonellata;Terebratulida
					> ASV_290 Main genome;Eukaryota;Amorphea;Metazoa;Brachiopoda;Rhynchonellata;Terebratulida;Zeilleriidae;Macandrevia;Macandrevia cranium
Phylum	Genus	Increase	4	YES	< ASV_77 Main genome;Eukaryota;Amorphea;Metazoa;Arthropoda
					> ASV_77 Main genome;Eukaryota;Amorphea;Metazoa;Arthropoda;Malacostraca;Cumacea;Diastylidae;Diastylis
Phylum	Species	Increase	5	YES	< ASV_176 Main genome;Eukaryota;Amorphea;Metazoa;Arthropoda
					> ASV_176 Main genome;Eukaryota;Amorphea;Metazoa;Arthropoda;Malacostraca;Cumacea;Leuconidae;Leucon;Leucon nasicoides
Class	Order	Increase	1		< ASV_104 Main genome;Eukaryota;Amorphea;Metazoa;Arthropoda;Malacostraca
					> ASV_104 Main genome;Eukaryota;Amorphea;Metazoa;Arthropoda;Malacostraca;Amphipoda
Order	Phylum	Decrease	-2		< ASV_266 Main genome;Eukaryota;Amorphea;Metazoa;Arthropoda;Malacostraca;Amphipoda
					> ASV_266 Main genome;Eukaryota;Amorphea;Metazoa;Arthropoda
Phylum	Order	Increase	2		< ASV_261 Main genome;Eukaryota;Amorphea;Metazoa;Arthropoda
					> ASV_261 Main genome;Eukaryota;Amorphea;Metazoa;Arthropoda;Malacostraca;Amphipoda
Order	Phylum	Decrease	-2		< ASV_255 Main genome;Eukaryota;Amorphea;Metazoa;Arthropoda;Malacostraca;Amphipoda
					> ASV_255 Main genome;Eukaryota;Amorphea;Metazoa;Arthropoda
Kingdom	Species	Increase	6	YES	< ASV_153 Main genome;Eukaryota;Amorphea;Metazoa
					> ASV_153 Main genome;Eukaryota;Amorphea;Metazoa;Annelida;Polychaeta;Terebellida;Trichobranchidae;Octobranchus;Octobranchus sikorskii
Order	Phylum	Decrease	-2		< ASV_232 Main genome;Eukaryota;Amorphea;Metazoa;Arthropoda;Malacostraca;Amphipoda
					> ASV_232 Main genome;Eukaryota;Amorphea;Metazoa;Arthropoda

## Sheet: ST10 COI non-target
Supplementary Table 10. Non-target COI OTU table (swarm, d = 5) for study homogenate replicate samples.
	Crest4 MIDORI 248										BOLDigger
OTU	Root	Domain	Superkingdom	Kingdom	Phylum	Class	Order	Family	Genus	Species	BD97 genus	BD97 species	BDStatus	Duva 01	Duva 02	Duva 03	Duva 04	Duva 05	Huldra 01	Huldra 02	Huldra 03	Huldra 04	Huldra 05	Troll B 01	Troll B 02	Troll B 03	Troll B 04	Troll B 05	SUM
OTU_418	Cellular organisms	Eukaryota	Amorphea	Amoebozoa	Discosea									0	0	0	0	0	0	0	0	0	0	0	0	0	5	0	5
OTU_375	Cellular organisms	Eukaryota	Amorphea	Fungi	Basidiomycota	Agaricomycetes								0	0	0	0	0	0	0	0	0	0	0	10	6	0	0	16
OTU_155	Cellular organisms	Eukaryota	Amorphea	Metazoa	Chordata									0	0	0	0	0	169	116	121	118	90	0	0	0	0	0	614
OTU_55	Cellular organisms	Eukaryota	Amorphea	Metazoa	Cnidaria	Anthozoa	Actiniaria	Metridiidae	Metridium					0	0	0	0	0	971	1041	943	856	842	0	0	0	0	0	4653
OTU_327	Cellular organisms	Eukaryota	Amorphea	Metazoa	Cnidaria	Hydrozoa	Anthoathecata	Pandeidae	Neoturris	Neoturris pileata	Neoturris	pileata	Published	5	4	0	13	3	0	0	0	0	0	0	0	0	0	0	25
OTU_205	Cellular organisms	Eukaryota	Amorphea	Metazoa	Echinodermata	Holothuroidea					Myriotrochus	vitreus	Private	47	45	41	52	52	0	0	0	0	0	0	0	0	0	0	237
OTU_147	Cellular organisms	Eukaryota	Amorphea	Metazoa	Nemertea	Nemertea sp. BMBM								0	0	0	0	0	0	0	0	0	0	119	198	87	189	115	708
OTU_246	Cellular organisms	Eukaryota	Amorphea	Metazoa	Nemertea									0	0	0	0	0	0	0	0	0	0	48	12	4	0	44	108
OTU_12	Cellular organisms	Eukaryota	Amorphea	Metazoa										0	0	0	0	0	0	0	0	0	0	7975	7093	6168	6265	8484	35985
OTU_90	Cellular organisms	Eukaryota	Amorphea	Metazoa										29	29	39	26	43	0	0	0	0	0	452	405	449	470	316	2258
OTU_111	Cellular organisms	Eukaryota	Amorphea	Metazoa										368	297	295	306	290	0	0	0	0	0	0	0	0	0	0	1556
OTU_145	Cellular organisms	Eukaryota	Amorphea	Metazoa										141	133	118	172	167	0	0	0	0	0	0	0	0	0	0	731
OTU_186	Cellular organisms	Eukaryota	Amorphea	Metazoa										0	0	0	0	0	63	49	60	88	49	0	0	0	0	0	309
OTU_187	Cellular organisms	Eukaryota	Amorphea	Metazoa										0	0	0	0	0	0	0	0	0	0	36	76	106	27	57	302
OTU_194	Cellular organisms	Eukaryota	Amorphea	Metazoa										0	0	0	0	0	0	0	0	0	0	29	71	68	59	55	282
OTU_243	Cellular organisms	Eukaryota	Amorphea	Metazoa										0	0	0	0	0	0	0	0	0	0	19	13	25	38	10	105
OTU_265	Cellular organisms	Eukaryota	Amorphea	Metazoa										0	0	0	0	0	0	0	0	0	0	21	14	0	22	9	66
OTU_285	Cellular organisms	Eukaryota	Amorphea	Metazoa										0	0	0	0	0	0	0	0	0	0	16	0	13	18	12	59
OTU_288	Cellular organisms	Eukaryota	Amorphea	Metazoa										0	0	0	0	0	13	12	8	23	0	0	0	0	0	0	56
OTU_302	Cellular organisms	Eukaryota	Amorphea	Metazoa										4	20	4	0	4	0	0	0	0	0	0	0	0	0	0	32
OTU_329	Cellular organisms	Eukaryota	Amorphea	Metazoa										0	0	0	0	0	4	8	0	5	4	0	0	0	0	0	21
OTU_286	Cellular organisms	Eukaryota	Amorphea	Metazoa										0	7	0	0	0	0	0	0	11	0	0	0	0	0	0	18
OTU_353	Cellular organisms	Eukaryota	Amorphea	Metazoa										0	0	0	0	0	0	6	8	0	0	0	0	0	0	0	14
OTU_383	Cellular organisms	Eukaryota	Amorphea	Metazoa										0	0	0	0	0	0	0	0	0	0	4	5	0	0	0	9
OTU_389	Cellular organisms	Eukaryota	Amorphea	Metazoa										0	0	0	0	0	0	0	0	0	8	0	0	0	0	0	8
OTU_394	Cellular organisms	Eukaryota	Amorphea	Metazoa										0	0	0	0	0	4	3	0	0	0	0	0	0	0	0	7
OTU_400	Cellular organisms	Eukaryota	Amorphea	Metazoa										0	0	0	0	0	0	2	0	0	4	0	0	0	0	0	6
OTU_401	Cellular organisms	Eukaryota	Amorphea	Metazoa										0	0	0	0	0	0	0	0	0	6	0	0	0	0	0	6
OTU_314	Cellular organisms	Eukaryota	Archaeplastida	Chloroplastida	Chlorophyta	Mamiellophyceae								4	9	5	7	0	0	0	0	0	0	0	0	0	2	0	27
OTU_272	Cellular organisms	Eukaryota	Archaeplastida	Chloroplastida	Chlorophyta	Pycnococcaceae	Pycnococcaceae (order)	Pycnococcaceae (family)	Pycnococcus	Pycnococcus provasolii				10	5	0	14	6	4	0	0	0	0	9	0	0	9	0	57
OTU_365	Cellular organisms	Eukaryota	Archaeplastida	Chloroplastida	Chlorophyta	Trebouxiophyceae								0	0	0	0	0	0	0	0	0	0	0	11	0	0	0	11
OTU_322	Cellular organisms	Eukaryota	Discoba (superkingdom)	Discoba	Jakobea (phylum)	Jakobea	Jakobida	Histionidae	Histiona	Histiona aroides				0	0	0	0	0	0	0	0	0	0	0	0	0	6	18	24
OTU_349	Cellular organisms	Eukaryota	SAR	Stramenopiles	Gyrista	Coscinodiscophyceae								0	4	2	2	0	0	0	0	3	0	0	0	2	0	2	15
OTU_399	Cellular organisms	Eukaryota	SAR	Stramenopiles	Gyrista	Coscinodiscophyceae								0	0	0	0	0	0	4	2	0	0	0	0	0	0	0	6
OTU_416	Cellular organisms	Eukaryota	SAR	Stramenopiles	Gyrista	Coscinodiscophyceae	Chaetocerotales	Attheyaceae	Attheya	Attheya longicornis				0	0	0	0	0	0	0	0	0	0	5	0	0	0	0	5
OTU_346	Cellular organisms	Eukaryota	SAR	Stramenopiles	Gyrista	Mediophyceae								0	0	0	0	0	0	0	0	0	0	0	9	0	0	7	16
OTU_388	Cellular organisms	Eukaryota	SAR	Stramenopiles	Gyrista	Oomycetes								0	0	0	0	0	3	0	5	0	0	0	0	0	0	0	8
OTU_385	Cellular organisms	Eukaryota	SAR	Stramenopiles	Gyrista	Phaeophyceae								0	5	3	0	0	0	0	0	0	0	0	0	0	0	0	8
OTU_215	Cellular organisms	Eukaryota	SAR	Stramenopiles	Gyrista									0	0	5	3	0	0	3	7	0	7	23	43	38	42	5	176
OTU_300	Cellular organisms	Eukaryota	SAR	Stramenopiles	Gyrista									5	5	4	7	0	0	3	0	0	3	6	13	5	16	0	67
OTU_296	Cellular organisms	Eukaryota	SAR	Stramenopiles	Gyrista									0	0	0	6	0	0	0	3	0	0	14	10	0	0	5	38
OTU_368	Cellular organisms	Eukaryota	SAR	Stramenopiles	Gyrista									0	4	0	0	0	0	0	0	0	0	0	6	0	0	0	10
OTU_380	Cellular organisms	Eukaryota	SAR	Stramenopiles	Gyrista									0	9	0	0	0	0	0	0	0	0	0	0	0	0	0	9
OTU_384	Cellular organisms	Eukaryota	SAR	Stramenopiles	Gyrista									0	0	0	0	0	0	0	0	0	0	0	0	6	0	3	9
OTU_390	Cellular organisms	Eukaryota	SAR	Stramenopiles	Gyrista									0	0	0	0	0	0	0	0	0	0	8	0	0	0	0	8
OTU_402	Cellular organisms	Eukaryota	SAR	Stramenopiles	Gyrista									0	0	0	0	0	0	0	0	0	0	0	0	6	0	0	6
OTU_404	Cellular organisms	Eukaryota	SAR	Stramenopiles	Gyrista									0	0	0	0	0	0	0	0	0	0	0	0	6	0	0	6
OTU_406	Cellular organisms	Eukaryota	SAR	Stramenopiles	Gyrista									0	0	0	0	0	0	0	0	0	0	0	0	0	3	3	6
OTU_414	Cellular organisms	Eukaryota	SAR	Stramenopiles	Gyrista									0	0	0	0	0	0	0	0	0	0	5	0	0	0	0	5
OTU_376	Cellular organisms	Eukaryota	SAR	Stramenopiles										0	0	0	0	0	0	0	0	0	0	0	10	0	0	0	10
OTU_381	Cellular organisms	Eukaryota												0	4	0	0	0	0	5	0	0	0	0	0	0	0	0	9
OTU_8	No hits													9993	9507	15771	11989	9153	0	0	0	0	2	0	0	0	0	0	56415
OTU_77	No hits													0	0	0	0	0	0	0	0	0	0	860	579	540	376	407	2762
OTU_78	No hits													0	0	0	0	0	713	533	533	455	507	0	0	0	0	0	2741
OTU_84	No hits													0	0	0	0	0	0	0	0	0	0	335	415	468	547	630	2395
OTU_91	No hits													0	0	0	0	0	413	452	502	488	400	0	0	0	0	0	2255
OTU_105	No hits													317	353	323	380	367	0	0	0	0	0	0	0	0	0	0	1740
OTU_143	No hits													130	375	198	445	203	0	0	0	0	0	23	48	37	27	27	1513
OTU_117	No hits													0	0	0	0	0	0	0	0	0	0	153	210	312	455	243	1373
OTU_126	No hits													0	0	0	0	0	0	0	0	0	0	237	322	257	169	278	1263
OTU_141	No hits													141	159	163	172	172	0	0	0	0	0	0	0	0	0	0	807
OTU_150	No hits													0	0	0	0	0	36	16	495	79	40	0	0	0	0	0	666
OTU_204	No hits													67	54	79	79	89	0	0	0	0	0	0	0	0	0	0	368
OTU_230	No hits													53	59	39	91	87	0	0	0	0	0	0	0	0	0	0	329
OTU_182	No hits													0	0	0	0	0	51	75	86	63	50	0	0	0	0	0	325
OTU_229	No hits													0	29	73	91	31	0	0	0	0	0	0	0	0	0	0	224
OTU_225	No hits													17	14	35	22	34	2	8	0	2	4	0	0	0	0	0	138
OTU_236	No hits													0	0	0	0	0	28	18	22	20	28	0	0	0	0	0	116
OTU_271	No hits													15	26	20	16	20	0	0	0	0	0	0	0	0	0	0	97
OTU_256	No hits													13	14	13	17	18	0	0	0	0	0	0	0	0	0	0	75
OTU_259	No hits													6	24	9	11	19	0	0	0	0	0	0	0	0	0	0	69
OTU_263	No hits													0	0	0	0	0	13	20	15	13	6	0	0	0	0	0	67
OTU_294	No hits													0	0	0	0	0	0	0	0	0	0	0	39	11	0	0	50
OTU_281	No hits													10	7	10	18	3	0	0	0	0	0	0	0	0	0	0	48
OTU_306	No hits													0	0	3	20	6	0	0	0	0	0	0	0	0	0	0	29
OTU_313	No hits													0	0	0	0	0	0	0	0	0	0	0	0	26	0	0	26
OTU_326	No hits													0	0	0	0	0	0	0	0	0	0	0	0	13	9	0	22
OTU_330	No hits													0	0	0	0	0	0	0	0	0	0	0	0	21	0	0	21
OTU_348	No hits													0	6	7	2	0	0	0	0	0	0	0	0	0	0	0	15
OTU_387	No hits													0	0	0	0	0	8	0	0	0	0	0	0	0	0	0	8
OTU_417	No hits													0	0	0	0	2	0	0	0	0	0	0	0	0	5	0	7
OTU_407	No hits													0	0	0	0	0	0	0	0	0	0	0	0	0	2	4	6
OTU_413	No hits													0	0	0	0	0	0	0	0	0	5	0	0	0	0	0	5
OTU_415	No hits													0	0	0	0	0	0	0	0	0	0	5	0	0	0	0	5
OTU_419	No hits													0	0	0	0	0	0	0	0	0	0	0	0	0	5	0	5
OTU_420	No hits													0	0	0	0	0	0	0	0	0	0	0	0	0	5	0	5

[truncated: 1 more sheets: ST11 18S non-target]
